# Supplementary material for: 4-Methyl-N-(4-methyl­benzo­yl)benzene­sulfonamide
Source: Acta Crystallogr Sect E Struct Rep Online. 2010 May 29;66(Pt 6):o1510. doi: 10.1107/S1600536810019756 (PMC2979357; doi:10.1107/S1600536810019756)
Supplement: Supplementary file 2 [file e-66-o1510-Isup2.hkl]

# 
# h,k,l, Fc-squared, Fo-squared, sigma(Fo-squared) and status flag 
# 
data_I
_shelx_title ' DAS19 C2/C' 
_shelx_refln_list_code          4 
_shelx_F_calc_maximum      298.22 
_exptl_crystal_F_000      1216.00 
_reflns_d_resolution_high  0.8000 
 
loop_ 
 _symmetry_equiv_pos_as_xyz 
 'x, y, z' 
 '-x, y, -z+1/2' 
 'x+1/2, y+1/2, z' 
 '-x+1/2, y+1/2, -z+1/2' 
 '-x, -y, -z' 
 'x, -y, z-1/2' 
 '-x+1/2, -y+1/2, -z' 
 'x+1/2, -y+1/2, z-1/2' 
 
_cell_length_a    23.8000 
_cell_length_b     5.8518 
_cell_length_c    21.0270 
_cell_angle_alpha  90.000 
_cell_angle_beta   93.510 
_cell_angle_gamma  90.000 
 
_shelx_F_squared_multiplier     1.000 
 
loop_ 
 _refln_index_h 
 _refln_index_k 
 _refln_index_l 
 _refln_F_squared_calc 
 _refln_F_squared_meas 
 _refln_F_squared_sigma 
 _refln_observed_status 
   4   0   0     8792.09     8834.08     40.69 o 
   6   0   0      149.35      121.45      4.08 o 
   8   0   0     6246.56     5867.48     40.82 o 
  10   0   0     2917.90     2674.55     17.05 o 
  12   0   0        2.45        0.42      3.66 o 
  14   0   0      328.67      308.37     16.65 o 
  16   0   0     1488.91     1416.70     32.31 o 
  18   0   0      276.06      257.19     19.12 o 
  20   0   0     2064.74     1996.76     43.88 o 
  22   0   0      993.72     1050.25     36.23 o 
  24   0   0       72.49      101.70     21.92 o 
  26   0   0       23.85       26.64     20.80 o 
  28   0   0       11.96       -1.03     21.01 o 
   1   1   0    38337.38    36929.00    129.66 o 
   3   1   0      106.31       95.62      4.75 o 
   5   1   0    20568.30    20605.42     83.68 o 
   7   1   0    11018.87    11082.70     32.46 o 
   9   1   0     2658.75     2862.89     23.78 o 
  11   1   0     1607.08     1822.10     12.88 o 
  13   1   0       26.45       27.25      3.39 o 
  15   1   0      507.43      425.94      8.50 o 
  17   1   0      698.69      630.82     17.87 o 
  19   1   0      625.35      639.87     19.49 o 
  21   1   0     4220.05     4189.69     49.49 o 
  23   1   0      318.25      329.21     18.50 o 
  25   1   0      584.34      663.78     29.74 o 
  27   1   0      642.52      616.31     36.21 o 
  29   1   0      600.18      527.42    129.45 o 
   0   2   0      902.94      745.65     11.31 o 
   2   2   0     7695.67     7363.70     34.14 o 
   4   2   0     9159.08     9066.33     64.44 o 
   6   2   0      476.17      407.57      5.64 o 
   8   2   0     1152.54     1178.38     12.34 o 
  10   2   0     5364.81     6663.96     20.50 o 
  12   2   0      724.07      699.32     11.98 o 
  14   2   0      581.83      566.84     10.69 o 
  16   2   0        4.15       -9.03      9.71 o 
  18   2   0      224.37      189.07     15.86 o 
  20   2   0       56.40       30.71     10.40 o 
  22   2   0        2.78      -15.68     22.28 o 
  24   2   0        0.26       -8.18     23.42 o 
  26   2   0       27.07       56.25     25.35 o 
  28   2   0        0.02       19.07     26.59 o 
   1   3   0      554.44      568.65      6.09 o 
   3   3   0     8336.05     9329.06     67.39 o 
   5   3   0     6511.53     7226.92     32.41 o 
   7   3   0     1156.61     1064.10     12.07 o 
   9   3   0     1082.55     1196.90     22.77 o 
  11   3   0       92.21       82.25     13.37 o 
  13   3   0      215.16      216.21     17.64 o 
  15   3   0      479.80      441.31     23.42 o 
  17   3   0      889.14      835.46     31.16 o 
  19   3   0     1152.89     1154.01     37.67 o 
  21   3   0      119.50      120.67     22.45 o 
  23   3   0      367.24      389.08     30.28 o 
  25   3   0      167.53      206.87     27.81 o 
  27   3   0        6.02       40.42     25.36 o 
   0   4   0     2171.43     2185.31     28.04 o 
   2   4   0     1702.16     1780.31     32.44 o 
   4   4   0     2975.98     3083.79     65.63 o 
   6   4   0       53.79       66.13      8.08 o 
   8   4   0      460.66      443.17     16.77 o 
  10   4   0      907.22      821.75     19.63 o 
  12   4   0      580.43      557.74     17.96 o 
  14   4   0      916.68      873.63     22.41 o 
  16   4   0     1612.60     1640.19     88.72 o 
  18   4   0      206.26      165.76     15.59 o 
  20   4   0        6.90       -2.89     15.23 o 
  22   4   0       19.70        7.14     20.09 o 
  24   4   0        0.40       -0.42     17.44 o 
   1   5   0        0.05        5.18      9.17 o 
   3   5   0      280.43      279.72     21.94 o 
   5   5   0      676.28      739.81     40.97 o 
   7   5   0        0.32       14.84      8.39 o 
   9   5   0        1.75       18.17     21.19 o 
  11   5   0      110.69      142.52     24.27 o 
  13   5   0      198.39      208.48     24.61 o 
  15   5   0       34.86       33.76     20.52 o 
  17   5   0      289.53      292.60     28.94 o 
  19   5   0        5.17      -14.31     22.34 o 
  21   5   0       21.95       -1.77     22.87 o 
   0   6   0       34.75       44.85     15.93 o 
   2   6   0        6.24        1.41      9.14 o 
   4   6   0      168.45      171.20     11.82 o 
   6   6   0       15.55       23.20      9.78 o 
   8   6   0       40.34       29.38     24.41 o 
  10   6   0        6.02        3.43     22.89 o 
  12   6   0       35.02       60.95     25.04 o 
  14   6   0        1.01       39.04     24.73 o 
  16   6   0      131.60      209.88     32.98 o 
   1   7   0        0.25       62.35     11.35 o 
   3   7   0        8.59       51.20     53.10 o 
   5   7   0        0.43      -22.14     26.45 o 
   7   7   0       57.43       44.23     27.14 o 
 -29   1   1       24.52       22.81     15.73 o 
 -27   1   1       41.74       86.42     16.35 o 
 -25   1   1      168.61      173.76     16.59 o 
 -23   1   1       90.82      126.24     19.40 o 
 -21   1   1       12.42       14.77     13.94 o 
 -19   1   1      142.95      135.60     13.37 o 
 -17   1   1     1953.96     1823.61     37.36 o 
 -15   1   1      930.55      893.41     11.47 o 
 -13   1   1      280.17      327.31     11.35 o 
 -11   1   1      162.16      179.70      5.22 o 
  -9   1   1     7426.56     7715.06     24.93 o 
  -7   1   1        1.74        0.06      3.11 o 
  -5   1   1     1901.28     1980.47      9.69 o 
  -3   1   1     2670.77     2572.70     67.96 o 
  -1   1   1    10629.81    10633.71     66.35 o 
   1   1   1      362.02      389.06      4.27 o 
   3   1   1    18675.35    18600.27    132.25 o 
   5   1   1      633.70      693.31      6.26 o 
   7   1   1    17071.37    17423.58     87.02 o 
   9   1   1    19641.71    19833.74     59.54 o 
  11   1   1     3641.57     3878.56     24.45 o 
  13   1   1      326.66      341.37      6.52 o 
  15   1   1      512.04      451.05      9.80 o 
  17   1   1     1407.52     1501.54     24.60 o 
  19   1   1      395.79      391.83     33.33 o 
  21   1   1       34.94       40.98     14.48 o 
  23   1   1      154.09      116.22     14.89 o 
  25   1   1        9.96       26.64     14.96 o 
  27   1   1        4.44       10.16     14.79 o 
  29   1   1        1.96       -6.73     13.45 o 
 -28   2   1       76.27      125.33     29.71 o 
 -26   2   1      125.09      180.78     28.43 o 
 -24   2   1       11.88       44.07     22.58 o 
 -22   2   1       30.24       13.73     19.70 o 
 -20   2   1      394.88      354.62     79.34 o 
 -18   2   1      166.75      174.95     12.57 o 
 -16   2   1       36.37       46.51      9.78 o 
 -14   2   1     1909.67     2013.22     31.43 o 
 -12   2   1      454.67      404.83      8.38 o 
 -10   2   1     4354.39     4845.52     50.40 o 
  -8   2   1      176.06      212.56      4.46 o 
  -6   2   1     1001.71      823.87     10.23 o 
  -4   2   1      139.41      143.36      4.88 o 
  -2   2   1      442.11      408.19      6.11 o 
   0   2   1     6570.78     6482.12     35.84 o 
   2   2   1     2231.72     2216.37     19.84 o 
   4   2   1     8766.44     8880.38     45.91 o 
   6   2   1      785.99     1044.61     10.84 o 
   8   2   1        0.00        2.10      2.64 o 
  10   2   1       48.24       47.13      3.61 o 
  12   2   1      582.67      510.59      9.38 o 
  14   2   1      335.70      349.65      9.20 o 
  16   2   1       49.96       46.04     10.21 o 
  18   2   1       23.26       21.53      9.84 o 
  20   2   1       12.73        5.94     20.37 o 
  22   2   1       28.73       32.14     21.84 o 
  24   2   1        0.68      -12.80     19.45 o 
  26   2   1        4.65       -2.69     21.29 o 
  28   2   1        6.12        2.69     25.58 o 
 -27   3   1        4.82       26.30     22.14 o 
 -25   3   1      263.58      288.22     27.19 o 
 -23   3   1      180.47      177.46     24.85 o 
 -21   3   1      546.91      518.73     31.19 o 
 -19   3   1       36.18       25.52     19.79 o 
 -17   3   1        0.95        0.74     17.53 o 
 -15   3   1       65.76       61.10     17.06 o 
 -13   3   1       92.63       98.21     15.93 o 
 -11   3   1       22.62       38.95      4.98 o 
  -9   3   1      318.85      276.94     11.97 o 
  -7   3   1      280.78      229.30      6.87 o 
  -5   3   1      682.05      812.52      9.44 o 
  -3   3   1      207.83      233.79      5.09 o 
  -1   3   1      950.77     1097.27      8.79 o 
   1   3   1       40.01       33.70      3.31 o 
   3   3   1      134.18      188.30      5.23 o 
   5   3   1      121.42       65.62      3.85 o 
   7   3   1      314.39      279.50      6.60 o 
   9   3   1       36.98       23.39      3.21 o 
  11   3   1      527.99      455.79     19.58 o 
  13   3   1     1506.89     1482.73     34.41 o 
  15   3   1      493.76      500.60     25.33 o 
  17   3   1       61.94       34.56     17.59 o 
  19   3   1      106.25       74.65     19.02 o 
  21   3   1       14.58        5.06     18.79 o 
  23   3   1       18.81       -3.81     21.48 o 
  25   3   1       31.52        5.09     23.10 o 
 -24   4   1      157.87      167.29     53.27 o 
 -22   4   1      157.61      179.59     32.72 o 
 -20   4   1      681.34      684.27     52.11 o 
 -18   4   1       90.19      104.26     14.27 o 
 -16   4   1      214.90      260.24     17.96 o 
 -14   4   1       38.55       41.13     11.83 o 
 -12   4   1      398.46      412.37     16.61 o 
 -10   4   1      368.21      399.55     11.70 o 
  -8   4   1     1958.71     1874.14     49.63 o 
  -6   4   1      184.55      196.60      9.92 o 
  -4   4   1      440.06      462.37     19.20 o 
  -2   4   1      190.16      130.50      7.45 o 
   0   4   1       10.98        5.59      4.74 o 
   2   4   1      266.06      301.11     10.92 o 
   4   4   1      933.04      912.67     25.52 o 
   6   4   1      426.40      414.95     13.98 o 
   8   4   1       41.26       47.23      7.77 o 
  10   4   1        5.45        9.91     10.45 o 
  12   4   1      150.62      163.27     13.00 o 
  14   4   1      227.32      217.53     15.29 o 
  16   4   1      241.80      293.42     17.28 o 
  18   4   1       16.84        8.67     16.94 o 
  20   4   1      118.57      127.37     22.00 o 
  22   4   1       13.90        8.32     19.28 o 
  24   4   1       28.16       30.75     22.04 o 
 -21   5   1        0.58      -25.30     25.30 o 
 -19   5   1        8.13      -16.27     25.79 o 
 -17   5   1        7.96       49.61     23.29 o 
 -15   5   1      241.44      238.43     27.91 o 
 -13   5   1       95.66       86.91     23.40 o 
 -11   5   1       59.11       75.42     22.46 o 
  -9   5   1       25.94        9.91     27.72 o 
  -7   5   1      491.50      430.95     24.59 o 
  -5   5   1     1224.60     1177.13     25.53 o 
  -3   5   1      280.66      261.67     12.44 o 
  -1   5   1     1420.31     1439.06     33.06 o 
   1   5   1     1504.70     1485.40     22.27 o 
   3   5   1      161.45      165.25     11.59 o 
   5   5   1     1346.33     1344.61     52.79 o 
   7   5   1      278.73      251.03     15.15 o 
   9   5   1      636.31      682.16     22.13 o 
  11   5   1      411.78      419.54     28.56 o 
  13   5   1      147.11      183.75     26.67 o 
  15   5   1       70.06      109.79     26.30 o 
  17   5   1        0.29       -5.55     22.70 o 
  19   5   1       68.77       24.20     25.32 o 
 -16   6   1      196.10      284.31     33.60 o 
 -14   6   1       55.41      162.84     30.38 o 
 -12   6   1       80.05       91.22     25.73 o 
 -10   6   1       61.80       45.37     23.85 o 
  -8   6   1       78.02      100.17     23.05 o 
  -6   6   1      577.16      548.05     20.79 o 
  -4   6   1      183.24      201.38     15.44 o 
  -2   6   1      170.27      170.33     16.45 o 
   0   6   1       15.87       30.90     15.36 o 
   2   6   1       86.80       94.55     16.80 o 
   4   6   1      306.20      261.97     13.32 o 
   6   6   1      105.33      106.86      9.80 o 
   8   6   1      107.60      119.67     26.25 o 
  10   6   1        3.93       19.65     24.04 o 
  12   6   1       10.51       18.09     21.47 o 
  14   6   1       37.78       71.37     24.77 o 
  16   6   1       73.41      111.75     25.09 o 
  -7   7   1        0.18      -11.51     20.21 o 
  -5   7   1        0.98       14.54     32.36 o 
  -3   7   1       20.88       95.02     13.15 o 
  -1   7   1       25.81      140.35     16.12 o 
   1   7   1      126.31      186.27     13.53 o 
   3   7   1      261.72      297.93     14.83 o 
   5   7   1      102.64       69.67     27.82 o 
   7   7   1       51.83       85.68     29.82 o 
 -28   0   2      909.00      996.42     40.77 o 
 -26   0   2        4.73       39.51     22.10 o 
 -24   0   2     3045.12     2925.15     57.70 o 
 -22   0   2     1798.24     1803.66     44.63 o 
 -20   0   2     1306.11     1235.45     37.17 o 
 -18   0   2        5.43       10.39     14.17 o 
 -16   0   2      500.82      594.20     23.51 o 
 -14   0   2      421.78      506.76     10.51 o 
 -12   0   2       82.91      124.36      5.60 o 
 -10   0   2      118.77      101.26      5.39 o 
  -8   0   2    12270.18    12959.06     76.29 o 
  -6   0   2    15760.32    16357.93     52.65 o 
  -4   0   2     9917.87     9910.71     24.42 o 
  -2   0   2     3335.61     3320.71     17.31 o 
   2   0   2     2251.58     2575.32     65.35 o 
   4   0   2    77932.72    71859.94    435.18 o 
   6   0   2    39598.67    37971.29     62.42 o 
   8   0   2     4340.11     4133.64     59.50 o 
  10   0   2        5.20        5.37      4.59 o 
  12   0   2     1108.30     1065.60     44.65 o 
  14   0   2        0.44        2.63      5.69 o 
  16   0   2     1248.26     1219.01     30.71 o 
  18   0   2      883.63      835.02     28.44 o 
  20   0   2     3268.09     3250.77     54.88 o 
  22   0   2      831.08      845.45     33.27 o 
  24   0   2      991.70     1062.99     38.40 o 
  26   0   2      360.50      345.95     26.33 o 
  28   0   2      215.90      216.24     27.46 o 
 -29   1   2       39.17       36.15     28.67 o 
 -27   1   2      126.68      109.37     19.31 o 
 -25   1   2        0.85        6.53     14.62 o 
 -23   1   2     1837.58     1887.66     33.24 o 
 -21   1   2     1276.89     1240.15     59.11 o 
 -19   1   2     1535.11     1480.04     38.90 o 
 -17   1   2      402.24      366.31     15.05 o 
 -15   1   2     1322.31     1360.02     19.67 o 
 -13   1   2        6.03        3.99      4.01 o 
 -11   1   2      212.76      305.10      5.18 o 
  -9   1   2     3560.98     3418.75     18.64 o 
  -7   1   2       84.01       39.24      2.61 o 
  -5   1   2      630.14      443.79      5.60 o 
  -3   1   2    39963.23    39060.88     90.41 o 
  -1   1   2    46316.82    42958.01    151.92 o 
   1   1   2     5480.52     5476.97     27.80 o 
   3   1   2    12276.71    13121.42    133.01 o 
   5   1   2    35414.05    34676.54    143.38 o 
   7   1   2     8416.54     7902.84     38.94 o 
   9   1   2       24.56        7.10      3.21 o 
  11   1   2       57.40       87.51      5.35 o 
  13   1   2     3010.11     3058.99     23.82 o 
  15   1   2        1.28       -1.87      4.29 o 
  17   1   2       94.68       75.53     12.11 o 
  19   1   2       55.98       37.14     11.82 o 
  21   1   2     2336.94     2392.07     34.94 o 
  23   1   2        2.61        1.33     13.42 o 
  25   1   2      255.68      281.50     18.81 o 
  27   1   2       68.47       99.96     15.31 o 
  29   1   2       31.50       31.89     21.88 o 
 -28   2   2      348.77      347.01     32.75 o 
 -26   2   2     1222.63     1193.70     43.43 o 
 -24   2   2     1855.88     1966.50     52.33 o 
 -22   2   2      429.53      452.11     30.33 o 
 -20   2   2      251.93      220.08     58.37 o 
 -18   2   2        0.13       -0.85      9.63 o 
 -16   2   2     2290.87     2226.22     28.20 o 
 -14   2   2       59.84       76.44      9.04 o 
 -12   2   2        9.57        3.24      4.01 o 
 -10   2   2     2650.18     2861.67     19.78 o 
  -8   2   2     1140.30     1268.73     10.37 o 
  -6   2   2     5903.00     6363.08     26.77 o 
  -4   2   2       11.39       10.22      3.90 o 
  -2   2   2     1841.86     1925.52     15.10 o 
   0   2   2      465.49      549.29     10.07 o 
   2   2   2     4120.70     3820.33     29.12 o 
   4   2   2        0.34        3.30      3.35 o 
   6   2   2    12425.68    12746.23     35.85 o 
   8   2   2     3103.17     3214.94     24.73 o 
  10   2   2     1358.69     1378.70     20.37 o 
  12   2   2     9115.02     9271.74     80.34 o 
  14   2   2     1202.81     1142.50     19.86 o 
  16   2   2      805.11      757.60     24.14 o 
  18   2   2      293.86      231.08     41.22 o 
  20   2   2      845.10      928.79     34.92 o 
  22   2   2      745.70      743.16     34.73 o 
  24   2   2      146.69      123.49     26.37 o 
  26   2   2       77.55       56.53     21.34 o 
  28   2   2       55.56       46.71     25.52 o 
 -27   3   2        0.11       38.01     20.53 o 
 -25   3   2       47.62       44.98     22.66 o 
 -23   3   2      105.30      128.79     24.75 o 
 -21   3   2      131.41      147.38     22.29 o 
 -19   3   2     1510.28     1425.19     40.66 o 
 -17   3   2      776.26      815.61     31.53 o 
 -15   3   2     2013.10     2042.52     41.92 o 
 -13   3   2     1356.70     1336.85     23.45 o 
 -11   3   2     2028.48     1885.50     15.52 o 
  -9   3   2     1890.23     1875.38     20.81 o 
  -7   3   2     1331.05     1257.51     12.76 o 
  -5   3   2     3740.39     3457.38     22.16 o 
  -3   3   2      547.50      486.42      6.42 o 
  -1   3   2     1163.78     1276.81     14.70 o 
   1   3   2    10688.38    11002.97     39.93 o 
   3   3   2      686.85      671.92      9.69 o 
   5   3   2      355.46      369.66      5.92 o 
   7   3   2      999.17     1260.63     24.74 o 
   9   3   2        6.00       29.18      9.64 o 
  11   3   2      396.56      396.70     14.92 o 
  13   3   2      174.12      160.66     18.77 o 
  15   3   2      209.05      157.94     19.92 o 
  17   3   2       55.41       35.51     17.79 o 
  19   3   2        0.99       -9.43     18.65 o 
  21   3   2        2.20       -9.65     21.58 o 
  23   3   2      161.87      166.95     23.95 o 
  25   3   2        8.34       -4.59     22.34 o 
 -24   4   2        1.27      -28.71     33.86 o 
 -22   4   2       15.95        8.67     21.72 o 
 -20   4   2      289.55      268.68     30.68 o 
 -18   4   2       79.90       90.78     18.15 o 
 -16   4   2       56.13       36.20     13.18 o 
 -14   4   2      208.03      166.88     27.61 o 
 -12   4   2       10.64       12.87     11.10 o 
 -10   4   2       54.13       33.06      7.73 o 
  -8   4   2      384.05      390.86     26.96 o 
  -6   4   2       29.51       15.27      5.55 o 
  -4   4   2      288.02      270.74     14.02 o 
  -2   4   2       63.95       58.63      4.77 o 
   0   4   2      114.94       86.35      9.72 o 
   2   4   2      890.15      976.25     16.31 o 
   4   4   2      664.68      758.60     14.61 o 
   6   4   2      231.78      241.15      9.81 o 
   8   4   2     1413.32     1492.60     22.58 o 
  10   4   2     1063.52     1213.38     31.10 o 
  12   4   2       80.79       69.07     12.11 o 
  14   4   2      425.54      473.17     34.30 o 
  16   4   2     1768.70     1645.75     41.60 o 
  18   4   2      219.29      225.02     22.88 o 
  20   4   2      216.42      192.38     24.10 o 
  22   4   2       55.29       22.75     20.40 o 
  24   4   2       14.50        2.22     22.52 o 
 -21   5   2        4.28       -5.51     22.20 o 
 -19   5   2       89.88       53.91     21.47 o 
 -17   5   2       26.76       22.32     22.22 o 
 -15   5   2        4.03       -4.51     21.55 o 
 -13   5   2       91.26       79.58     22.27 o 
 -11   5   2      469.15      436.34     28.88 o 
  -9   5   2       10.90       13.02     10.32 o 
  -7   5   2     1277.14     1234.57     59.43 o 
  -5   5   2     1016.04     1025.40     68.07 o 
  -3   5   2        1.73       -0.62      9.11 o 
  -1   5   2        5.12        1.84      8.27 o 
   1   5   2       20.11       28.72      9.41 o 
   3   5   2      208.58      214.99     11.92 o 
   5   5   2      240.54      244.77     16.70 o 
   7   5   2      156.76      139.00      9.93 o 
   9   5   2       51.83       38.33     17.76 o 
  11   5   2      155.85      139.62     24.52 o 
  13   5   2      196.19      181.84     24.72 o 
  15   5   2       10.79       -5.08     20.24 o 
  17   5   2      252.09      190.90     28.97 o 
  19   5   2        2.03      -23.14     23.14 o 
 -16   6   2       93.16      133.67     27.76 o 
 -14   6   2      183.14      257.92     29.12 o 
 -12   6   2        0.74       -7.91     23.81 o 
 -10   6   2       41.85       45.49     23.66 o 
  -8   6   2       24.42       -3.38     12.09 o 
  -6   6   2       73.10       60.54     12.37 o 
  -4   6   2       36.78       17.35     11.38 o 
  -2   6   2      142.20      135.63     19.83 o 
   0   6   2       28.28       29.70     10.14 o 
   2   6   2       35.03       53.13     10.23 o 
   4   6   2       18.78       31.49     10.24 o 
   6   6   2      191.02      175.44     16.62 o 
   8   6   2       14.52       21.30     14.09 o 
  10   6   2        9.44       15.85     20.94 o 
  12   6   2       43.35       52.58     25.64 o 
  14   6   2       25.75       41.82     25.84 o 
  16   6   2      118.17      120.05     28.05 o 
  -7   7   2        1.53      -14.87     26.81 o 
  -5   7   2        5.52       -7.10     15.63 o 
  -3   7   2      101.39      102.12     14.45 o 
  -1   7   2       56.92       63.76     16.07 o 
   1   7   2       11.12       46.30     17.10 o 
   3   7   2       55.75       81.69     47.04 o 
   5   7   2       11.11       24.86     24.53 o 
   7   7   2       57.68       27.22     29.57 o 
 -29   1   3       40.78       21.10     14.01 o 
 -27   1   3        8.67       11.31     16.22 o 
 -25   1   3       67.33      105.05     16.97 o 
 -23   1   3       92.69      121.03     28.89 o 
 -21   1   3       36.04       24.03     13.00 o 
 -19   1   3       86.23       64.59     11.60 o 
 -17   1   3      233.13      225.79     12.93 o 
 -15   1   3       64.42       66.58      9.79 o 
 -13   1   3      775.83      941.34     13.95 o 
 -11   1   3     2172.23     2462.81     12.84 o 
  -9   1   3       12.29       11.16      2.73 o 
  -7   1   3     1227.11     1186.04      7.86 o 
  -5   1   3     1375.14     1371.21      7.70 o 
  -3   1   3    31557.13    31969.19     57.50 o 
  -1   1   3      178.01      185.83      2.87 o 
   1   1   3    13856.24    13918.01     82.05 o 
   3   1   3     8963.08     9754.80     67.55 o 
   5   1   3    11677.56    11795.83     77.30 o 
   7   1   3     9537.57     9820.60     50.87 o 
   9   1   3       32.32       50.79      3.16 o 
  11   1   3     7543.65     7891.71     23.15 o 
  13   1   3       23.05       21.05      4.92 o 
  15   1   3       91.56       69.61     10.16 o 
  17   1   3       81.68       50.11     12.03 o 
  19   1   3      115.74       91.29     13.22 o 
  21   1   3       15.98        0.32     12.56 o 
  23   1   3      248.73      242.85     17.45 o 
  25   1   3        2.23       -7.98     13.13 o 
  27   1   3        0.07       -3.29     13.47 o 
  29   1   3       36.35       22.38     14.96 o 
 -28   2   3        0.73        2.23     19.86 o 
 -26   2   3       14.81       31.90     25.52 o 
 -24   2   3      313.68      348.04     27.94 o 
 -22   2   3       65.71       77.81     49.79 o 
 -20   2   3        6.72        4.00     16.32 o 
 -18   2   3      193.85      189.66     30.49 o 
 -16   2   3       78.36       59.31     10.41 o 
 -14   2   3      906.92      836.04     12.79 o 
 -12   2   3     1319.86     1488.88     15.15 o 
 -10   2   3     3890.07     4055.41     31.72 o 
  -8   2   3      314.32      368.23      6.12 o 
  -6   2   3       88.42       98.46      5.71 o 
  -4   2   3      267.99      308.92      6.47 o 
  -2   2   3      104.48      126.81      2.98 o 
   0   2   3      222.57      334.43      4.52 o 
   2   2   3     1560.97     1887.58     28.54 o 
   4   2   3       64.21       96.72      2.88 o 
   6   2   3     1204.64     1295.30     14.31 o 
   8   2   3     3929.32     4157.42     38.52 o 
  10   2   3       13.64       28.69      4.20 o 
  12   2   3      378.21      283.26     20.49 o 
  14   2   3     3159.11     3012.75     71.17 o 
  16   2   3      735.66      752.87     19.14 o 
  18   2   3       74.48       65.40     21.47 o 
  20   2   3        3.04        7.47     18.23 o 
  22   2   3      133.73       97.94     23.71 o 
  24   2   3        0.29      -24.29     24.29 o 
  26   2   3        0.52       -2.57     21.36 o 
  28   2   3       89.29       84.50     26.73 o 
 -27   3   3       16.43       24.04     20.94 o 
 -25   3   3        1.31        1.85     22.53 o 
 -23   3   3       36.74       53.55     22.83 o 
 -21   3   3       38.18       34.63     17.73 o 
 -19   3   3       74.21       92.63     20.41 o 
 -17   3   3     1001.92      920.14     32.42 o 
 -15   3   3     2640.15     2740.67     34.06 o 
 -13   3   3      132.16      118.43      9.16 o 
 -11   3   3        4.78        2.89      4.58 o 
  -9   3   3      199.05      265.69     10.69 o 
  -7   3   3      305.83      274.59      7.39 o 
  -5   3   3     2850.07     2645.50     19.86 o 
  -3   3   3      470.99      476.43      9.98 o 
  -1   3   3        4.80       -1.25      1.99 o 
   1   3   3      786.57      792.79      7.55 o 
   3   3   3        1.67        9.83      2.12 o 
   5   3   3      272.71      310.54      5.25 o 
   7   3   3     3269.99     3545.27     34.07 o 
   9   3   3      136.09       85.01      9.06 o 
  11   3   3      155.65      149.14     15.66 o 
  13   3   3      907.93      846.53     28.56 o 
  15   3   3      296.17      289.08     22.26 o 
  17   3   3     1505.19     1568.90     41.22 o 
  19   3   3      745.91      733.20     32.86 o 
  21   3   3      772.40      836.40     35.53 o 
  23   3   3       42.03       29.76     22.56 o 
  25   3   3        1.83       -1.95     19.85 o 
 -24   4   3       42.41       15.38     14.47 o 
 -22   4   3       11.89        2.95     16.57 o 
 -20   4   3        1.77       -4.28     12.83 o 
 -18   4   3       32.71       24.66     12.58 o 
 -16   4   3      171.48      190.11     15.93 o 
 -14   4   3      261.36      281.43     15.57 o 
 -12   4   3      149.48      158.39     13.34 o 
 -10   4   3       99.16      119.99     13.07 o 
  -8   4   3     3040.20     3351.51    120.95 o 
  -6   4   3       56.73       41.49      6.67 o 
  -4   4   3     1940.07     1866.12     20.88 o 
  -2   4   3      965.79      953.08     37.46 o 
   0   4   3     1640.41     1637.82     26.66 o 
   2   4   3       73.80       42.74     13.05 o 
   4   4   3       80.26       54.60      7.74 o 
   6   4   3       53.68       46.23      5.66 o 
   8   4   3      623.44      660.75     14.67 o 
  10   4   3      915.22      929.25     17.46 o 
  12   4   3     1325.10     1314.42     21.26 o 
  14   4   3       18.34       20.07     18.98 o 
  16   4   3      423.43      431.23     25.49 o 
  18   4   3        9.83       -4.64     19.44 o 
  20   4   3       20.44        3.36     19.86 o 
  22   4   3       80.70       78.12     19.74 o 
  24   4   3        0.67      -13.52     21.78 o 
 -21   5   3       81.20      106.84     26.69 o 
 -19   5   3      292.34      358.72     32.80 o 
 -17   5   3      309.75      365.34     30.20 o 
 -15   5   3       14.71       13.67     19.16 o 
 -13   5   3       37.96       86.43     22.73 o 
 -11   5   3       28.07       55.54     20.23 o 
  -9   5   3      281.46      279.39     21.12 o 
  -7   5   3      488.70      455.92     19.23 o 
  -5   5   3        0.47       -0.93     12.64 o 
  -3   5   3       65.02       59.89     12.66 o 
  -1   5   3        9.51       12.38     12.09 o 
   1   5   3        6.68        5.24      8.80 o 
   3   5   3       10.35       17.82      9.93 o 
   5   5   3      230.47      273.61     12.10 o 
   7   5   3      107.64       80.92     13.68 o 
   9   5   3       53.63       34.57     12.85 o 
  11   5   3       46.80       35.61     13.04 o 
  13   5   3      301.19      396.94     31.50 o 
  15   5   3      140.40      142.92     25.86 o 
  17   5   3      261.45      226.60     28.34 o 
  19   5   3       88.49      112.89     23.74 o 
  21   5   3       23.00       34.47     24.11 o 
 -16   6   3       75.69      148.43     29.07 o 
 -14   6   3      290.53      396.37     35.10 o 
 -12   6   3      162.91      157.55     27.37 o 
 -10   6   3       14.29       10.50     24.83 o 
  -8   6   3        3.75       -3.19     10.14 o 
  -6   6   3       17.58       27.45     11.45 o 
  -4   6   3       60.54       50.96     12.61 o 
  -2   6   3      218.93      207.86     19.15 o 
   0   6   3       78.94       72.40     12.89 o 
   2   6   3      593.59      630.18     59.01 o 
   4   6   3      522.53      585.23     23.00 o 
   6   6   3       22.21       32.04     16.71 o 
   8   6   3       24.52       40.22     14.35 o 
  10   6   3      114.26      116.51     15.09 o 
  12   6   3      107.28      108.07     27.13 o 
  14   6   3        5.42       34.53     24.96 o 
  16   6   3        0.40       -7.35     26.88 o 
  -7   7   3       64.09       45.37     27.12 o 
  -5   7   3        3.78        2.07     16.42 o 
  -3   7   3       20.55       36.50     15.53 o 
  -1   7   3        1.69       42.09     14.25 o 
   1   7   3       37.82       42.04     15.76 o 
   3   7   3        0.63       16.56     34.25 o 
   5   7   3       35.08       76.52     29.77 o 
   7   7   3      109.03      154.68     18.38 o 
 -28   0   4      275.07      317.97     28.48 o 
 -26   0   4       70.54       93.21     23.70 o 
 -24   0   4     2570.42     2580.56     55.76 o 
 -22   0   4      559.66      541.67     29.58 o 
 -20   0   4     3332.16     3260.34     54.94 o 
 -18   0   4     6623.00     6202.30     69.39 o 
 -16   0   4     3026.55     3041.92     46.33 o 
 -14   0   4       24.99       46.82     12.25 o 
 -12   0   4     3547.96     3373.37     46.24 o 
 -10   0   4     2614.06     2469.02     19.13 o 
  -8   0   4     3581.49     2919.80     14.85 o 
  -6   0   4    11072.36    11851.54     72.59 o 
  -4   0   4    86800.34    78980.12    330.14 o 
  -2   0   4     6618.81     6946.65     33.81 o 
   0   0   4     1746.08     1927.65     18.40 o 
   2   0   4     1077.76     1223.89     39.22 o 
   4   0   4    26037.65    27846.28     53.13 o 
   6   0   4    61872.13    58298.07    372.33 o 
   8   0   4    11293.36    11501.83     63.69 o 
  10   0   4        8.79       18.53      9.86 o 
  12   0   4       29.37       27.95      6.30 o 
  14   0   4      794.12      749.87     53.16 o 
  16   0   4      325.59      295.18     18.77 o 
  18   0   4     9418.89     9677.10     86.63 o 
  20   0   4     1720.96     1716.19     40.83 o 
  22   0   4       91.28       82.62     19.27 o 
  24   0   4      160.29      172.98     23.40 o 
  26   0   4       52.26       37.71     22.83 o 
  28   0   4      194.24      189.74     26.70 o 
 -29   1   4       76.92       74.15     15.16 o 
 -27   1   4      219.63      211.04     23.72 o 
 -25   1   4     1985.43     2011.03     63.22 o 
 -23   1   4      365.59      373.82     19.75 o 
 -21   1   4      131.85       99.95     14.13 o 
 -19   1   4        1.32       -2.66     11.95 o 
 -17   1   4        4.66        9.09      9.94 o 
 -15   1   4       81.19       90.51      7.61 o 
 -13   1   4      585.01      749.08     13.27 o 
 -11   1   4      536.41      567.77      6.99 o 
  -9   1   4       59.51       44.63      3.43 o 
  -7   1   4     1927.00     1682.75     14.19 o 
  -5   1   4       26.67       32.07      2.66 o 
  -3   1   4    88934.87    82736.59    483.58 o 
  -1   1   4     3124.33     2949.03     27.62 o 
   1   1   4     8253.30     8257.67     44.77 o 
   3   1   4     1750.39     1789.55     10.28 o 
   5   1   4      376.28      347.18      4.57 o 
   7   1   4      863.65      777.99     14.49 o 
   9   1   4    10989.85    11056.95     29.28 o 
  11   1   4    18814.34    19612.41     46.35 o 
  13   1   4     4866.31     4752.52     45.04 o 
  15   1   4      374.97      445.81     16.52 o 
  17   1   4     1070.39     1035.05     22.42 o 
  19   1   4      608.99      626.87     19.73 o 
  21   1   4        3.12       -5.95     12.61 o 
  23   1   4        0.06      -13.10     13.10 o 
  25   1   4       10.21       -1.20     13.49 o 
  27   1   4       19.15       15.84     13.44 o 
 -28   2   4        5.72        1.71     23.19 o 
 -26   2   4       14.26       21.85     22.42 o 
 -24   2   4      409.81      446.34     32.84 o 
 -22   2   4     2067.40     1833.42    335.31 o 
 -20   2   4     1746.29     1659.65     29.12 o 
 -18   2   4     1065.61     1079.85     22.63 o 
 -16   2   4     1083.52     1096.28     25.30 o 
 -14   2   4       60.32       28.31      8.32 o 
 -12   2   4      879.74      827.16     12.01 o 
 -10   2   4     1275.88     1267.82      9.17 o 
  -8   2   4     5233.07     5525.09     59.67 o 
  -6   2   4     8033.89     7818.22     42.77 o 
  -4   2   4     1372.76     1374.84      9.28 o 
  -2   2   4     5285.57     5669.36     25.91 o 
   0   2   4      574.66      666.77      5.61 o 
   2   2   4      489.86      480.68     10.14 o 
   4   2   4       19.25       16.72      3.36 o 
   6   2   4     3086.10     3658.43     36.67 o 
   8   2   4     1557.78     1705.99     27.13 o 
  10   2   4     1931.38     1940.86     26.02 o 
  12   2   4      587.32      696.38     12.06 o 
  14   2   4     5667.92     5816.83     41.44 o 
  16   2   4     5143.39     4888.85    275.49 o 
  18   2   4     2928.45     2931.30     54.94 o 
  20   2   4      131.17      139.12     24.26 o 
  22   2   4      514.24      548.03     32.73 o 
  24   2   4       70.42       47.98     22.74 o 
  26   2   4      362.33      354.43     29.78 o 
 -25   3   4        2.61        6.79     19.53 o 
 -23   3   4       77.73       86.01     20.74 o 
 -21   3   4       30.56       21.89     17.46 o 
 -19   3   4       18.95       12.29     17.89 o 
 -17   3   4      206.86      217.08     32.78 o 
 -15   3   4      457.27      428.68     16.63 o 
 -13   3   4        8.57       -1.43     13.94 o 
 -11   3   4        5.23       14.28      5.75 o 
  -9   3   4       19.79       20.23      6.19 o 
  -7   3   4     2954.61     2866.53     18.69 o 
  -5   3   4     1598.73     1495.34     20.01 o 
  -3   3   4      109.17       94.52      3.14 o 
  -1   3   4     1327.18     1281.91     19.78 o 
   1   3   4     1262.87     1287.40     13.44 o 
   3   3   4       34.34       43.25      3.07 o 
   5   3   4     1529.85     1586.12     19.40 o 
   7   3   4      938.06      859.72     12.42 o 
   9   3   4     3174.81     3468.80     47.72 o 
  11   3   4     1282.17     1288.13     37.63 o 
  13   3   4     3166.06     3163.74     73.32 o 
  15   3   4     2271.53     2169.40     44.84 o 
  17   3   4     1013.52     1013.81     35.11 o 
  19   3   4      358.90      362.03     26.06 o 
  21   3   4       71.46       86.09     22.49 o 
  23   3   4        4.32       -8.17     23.47 o 
  25   3   4       89.87       49.27     20.46 o 
 -24   4   4       47.21       62.68     22.42 o 
 -22   4   4       18.95       36.03     19.70 o 
 -20   4   4       55.78       61.24     13.92 o 
 -18   4   4       95.01       73.55     13.41 o 
 -16   4   4      339.13      325.38     17.00 o 
 -14   4   4      927.72      917.99     22.38 o 
 -12   4   4     1020.83     1038.60     17.69 o 
 -10   4   4      517.43      512.09     18.04 o 
  -8   4   4     5371.70     5564.85     70.81 o 
  -6   4   4      756.00      897.43     77.91 o 
  -4   4   4     1455.73     1336.72     17.98 o 
  -2   4   4     1484.63     1467.83     19.77 o 
   0   4   4      319.90      289.04     13.74 o 
   2   4   4      242.94      234.57     17.01 o 
   4   4   4       19.36       15.14      6.90 o 
   6   4   4      395.80      343.26      9.08 o 
   8   4   4      680.22      687.91     24.79 o 
  10   4   4        3.42        8.94      8.71 o 
  12   4   4       69.97       48.21     11.50 o 
  14   4   4      287.66      317.03     23.79 o 
  16   4   4       10.65       18.33     18.36 o 
  18   4   4       33.62       22.29     16.17 o 
  20   4   4      190.18      165.55     24.37 o 
  22   4   4      116.70       91.49     20.33 o 
  24   4   4       10.71      -15.44     24.43 o 
 -21   5   4       51.16       59.52     23.25 o 
 -19   5   4       35.37       65.07     25.67 o 
 -17   5   4        0.62       18.32     20.42 o 
 -15   5   4       19.82       19.22     18.90 o 
 -13   5   4        0.19       18.20     21.30 o 
 -11   5   4       21.60       56.98     20.33 o 
  -9   5   4      764.90      724.57     38.91 o 
  -7   5   4      761.96      684.55     23.61 o 
  -5   5   4      768.86      745.92     21.94 o 
  -3   5   4      847.27      797.34     22.40 o 
  -1   5   4       66.86       46.31     11.69 o 
   1   5   4      174.03      192.60     14.66 o 
   3   5   4        3.41        2.89     15.44 o 
   5   5   4        0.97       -2.55     11.53 o 
   7   5   4        1.96        6.86     12.82 o 
   9   5   4        5.52        0.72     13.22 o 
  11   5   4       49.33       53.81     13.66 o 
  13   5   4     1130.06     1271.83     64.23 o 
  15   5   4      254.00      222.73     28.71 o 
  17   5   4       17.48       -6.15     20.65 o 
  19   5   4       45.47        0.48     19.77 o 
 -16   6   4        3.83       55.17     27.64 o 
 -14   6   4       22.48       20.16     28.78 o 
 -12   6   4      121.82      101.56     28.65 o 
 -10   6   4       58.44       58.49     23.50 o 
  -8   6   4      149.02      120.53     13.01 o 
  -6   6   4       70.44       68.58     12.05 o 
  -4   6   4       11.25        7.97     11.54 o 
  -2   6   4        3.97        0.00     14.42 o 
   0   6   4       35.39       22.04     12.74 o 
   2   6   4      300.09      278.20     17.98 o 
   4   6   4        5.77        9.89     13.76 o 
   6   6   4       23.03       35.60     15.86 o 
   8   6   4       20.77       43.24     14.97 o 
  10   6   4       10.35       11.31     12.64 o 
  12   6   4       60.70       56.32     25.16 o 
  14   6   4        2.95       29.92     25.35 o 
  16   6   4       40.34       32.98     26.20 o 
  -7   7   4        0.75      -14.33     14.33 o 
  -5   7   4        2.13      -16.84     16.84 o 
  -3   7   4       22.78       -4.34     15.85 o 
  -1   7   4       68.96       55.11     15.12 o 
   1   7   4      218.23      193.14     16.60 o 
   3   7   4        1.24        9.33     48.27 o 
   5   7   4        3.65       56.53     35.49 o 
   7   7   4       14.01       40.95     28.62 o 
 -29   1   5       36.73       -4.64     16.81 o 
 -27   1   5        0.26      -11.56     22.63 o 
 -25   1   5      142.12      186.58     18.30 o 
 -23   1   5        0.11        1.83     13.20 o 
 -21   1   5       36.91       20.69     12.28 o 
 -19   1   5      860.89      839.36     22.99 o 
 -17   1   5      676.33      641.68     14.27 o 
 -15   1   5      359.40      340.59     12.42 o 
 -13   1   5     1383.56     1521.82     31.60 o 
 -11   1   5     3837.62     3890.27     20.69 o 
  -9   1   5    15189.82    15935.66     76.86 o 
  -7   1   5     4144.34     4197.04     19.49 o 
  -5   1   5       27.95       19.96      2.69 o 
  -3   1   5    51744.97    50264.82    241.33 o 
  -1   1   5      205.77      170.73      3.70 o 
   1   1   5       21.52       15.23      2.18 o 
   3   1   5      866.00      940.80     12.99 o 
   5   1   5       27.23       37.45      1.82 o 
   7   1   5     1464.49     1544.10     20.58 o 
   9   1   5      350.71      435.65      6.17 o 
  11   1   5      670.52      753.00      9.88 o 
  13   1   5     2186.06     2218.25     29.47 o 
  15   1   5      154.74      130.33     11.41 o 
  17   1   5      743.08      725.97     20.83 o 
  19   1   5      612.12      634.12     19.43 o 
  21   1   5      298.30      284.39     16.47 o 
  23   1   5      293.45      260.51     17.02 o 
  25   1   5       28.01       17.88     13.25 o 
  27   1   5       39.37       15.31     11.55 o 
 -28   2   5       15.16       32.36     25.13 o 
 -26   2   5        0.03      -14.63     23.10 o 
 -24   2   5       70.22       90.43     24.15 o 
 -22   2   5      388.84      353.42     18.88 o 
 -20   2   5      260.38      243.41     15.87 o 
 -18   2   5      136.17      137.88     16.29 o 
 -16   2   5       71.83       76.58     10.68 o 
 -14   2   5      143.93      165.48     10.71 o 
 -12   2   5       43.58       25.99      3.39 o 
 -10   2   5      548.12      569.02      6.77 o 
  -8   2   5      152.84      147.11      4.77 o 
  -6   2   5      428.46      526.74      8.67 o 
  -4   2   5      675.03      662.30      7.81 o 
  -2   2   5     4370.20     4582.53     17.36 o 
   0   2   5     1502.33     1735.72     16.41 o 
   2   2   5     1006.04     1330.46     16.43 o 
   4   2   5       65.04       48.79      4.08 o 
   6   2   5      661.30      656.88      8.21 o 
   8   2   5     1762.91     1597.40     29.97 o 
  10   2   5      402.62      415.68      9.33 o 
  12   2   5        0.06       -6.25      6.25 o 
  14   2   5        1.16        3.47     10.45 o 
  16   2   5      164.51      162.74     23.81 o 
  18   2   5     3091.93     3034.31     56.03 o 
  20   2   5      183.46      156.18     22.26 o 
  22   2   5       67.64       87.02     22.15 o 
  24   2   5       22.39       26.11     20.56 o 
  26   2   5       12.43       15.98     19.99 o 
 -25   3   5       12.90        8.73     22.49 o 
 -23   3   5      246.05      201.36     25.81 o 
 -21   3   5       12.12       26.72     18.79 o 
 -19   3   5      636.77      581.68     20.29 o 
 -17   3   5      533.82      499.92     17.93 o 
 -15   3   5       30.63       21.95     11.07 o 
 -13   3   5      940.41      963.60     20.73 o 
 -11   3   5     3255.68     3475.53     33.50 o 
  -9   3   5      572.76      546.99     14.50 o 
  -7   3   5      128.47      178.38      8.97 o 
  -5   3   5     1008.54      910.89     10.39 o 
  -3   3   5      438.24      491.61      5.74 o 
  -1   3   5      994.49     1040.72      7.64 o 
   1   3   5     1164.22     1499.62     12.97 o 
   3   3   5        6.34        9.09      3.32 o 
   5   3   5      917.59      913.67     27.22 o 
   7   3   5     2412.67     2482.42     38.62 o 
   9   3   5      103.93      105.56     10.34 o 
  11   3   5        3.32       12.36      9.87 o 
  13   3   5      521.33      560.63     18.31 o 
  15   3   5        0.34       -5.17     18.20 o 
  17   3   5        4.37      -14.09     19.98 o 
  19   3   5       68.95       81.91     22.82 o 
  21   3   5       35.53       18.40     21.40 o 
  23   3   5      240.40      205.79     28.26 o 
  25   3   5      313.47      286.74     28.60 o 
 -24   4   5       31.18       20.28     20.11 o 
 -22   4   5       14.22       16.46     17.17 o 
 -20   4   5      124.96      164.62     15.82 o 
 -18   4   5      114.68      119.76     14.80 o 
 -16   4   5       44.18       52.91     12.35 o 
 -14   4   5       55.83       62.97     12.58 o 
 -12   4   5     1417.32     1371.38     25.65 o 
 -10   4   5       67.01       87.30     12.95 o 
  -8   4   5      255.25      223.85     16.35 o 
  -6   4   5       14.87       30.36      9.02 o 
  -4   4   5      816.09      813.44     26.75 o 
  -2   4   5     1392.02     1300.95     19.28 o 
   0   4   5     1065.41     1110.75     22.00 o 
   2   4   5      363.94      329.97     14.26 o 
   4   4   5      258.27      246.50     13.54 o 
   6   4   5       15.05       12.12      7.02 o 
   8   4   5       21.28       13.89      7.82 o 
  10   4   5      127.28      143.54     10.46 o 
  12   4   5      519.20      576.69     22.42 o 
  14   4   5       33.65       32.76     11.97 o 
  16   4   5      998.64      985.72     34.96 o 
  18   4   5      188.50      176.20     24.09 o 
  20   4   5      269.04      230.42     24.11 o 
  22   4   5       95.30       70.66     19.56 o 
 -21   5   5       26.28        7.87     20.57 o 
 -19   5   5       33.70       81.13     25.19 o 
 -17   5   5      270.33      322.02     27.70 o 
 -15   5   5       69.74       82.01     22.09 o 
 -13   5   5        3.13       45.27     20.56 o 
 -11   5   5      484.40      516.78     20.00 o 
  -9   5   5     2102.51     2133.50    104.06 o 
  -7   5   5     1318.39     1271.50     64.53 o 
  -5   5   5      760.97      756.69     22.49 o 
  -3   5   5       98.69      105.04     12.95 o 
  -1   5   5       42.32       26.35     11.83 o 
   1   5   5     1003.17      972.13     28.02 o 
   3   5   5      273.25      260.00     39.25 o 
   5   5   5      132.76      121.34     13.43 o 
   7   5   5      507.65      443.50     32.33 o 
   9   5   5      222.32      221.63     16.86 o 
  11   5   5      126.47      125.10     15.27 o 
  13   5   5       41.59       53.88     21.11 o 
  15   5   5      250.15      191.43     27.72 o 
  17   5   5        0.05      -19.75     19.75 o 
  19   5   5       47.37       10.55     23.32 o 
 -16   6   5       91.01      119.73     27.63 o 
 -14   6   5      323.82      404.88     33.13 o 
 -12   6   5       88.27      133.93     28.88 o 
 -10   6   5        6.27      -14.43     20.32 o 
  -8   6   5      133.38      107.57     19.75 o 
  -6   6   5      364.11      331.75     18.01 o 
  -4   6   5      224.32      197.85     19.37 o 
  -2   6   5       58.01       74.19     17.70 o 
   0   6   5       63.15       40.75     13.27 o 
   2   6   5      185.14      211.62     16.41 o 
   4   6   5      236.90      260.92     17.73 o 
   6   6   5       36.11       70.73     14.80 o 
   8   6   5        7.17       44.11     15.15 o 
  10   6   5       64.53       87.74     16.27 o 
  12   6   5      103.07      123.79     17.45 o 
  14   6   5       92.91      130.25     28.77 o 
  -5   7   5       52.59       74.26     17.59 o 
  -3   7   5        5.07       -9.35     15.54 o 
  -1   7   5        3.74      -16.38     16.38 o 
   1   7   5        0.27       -9.10     12.19 o 
   3   7   5        1.08      -16.12     23.64 o 
   5   7   5       31.61       59.41     14.10 o 
 -28   0   6       40.73       -5.09     23.96 o 
 -26   0   6       61.43       55.95     30.95 o 
 -24   0   6      135.41      150.49     14.85 o 
 -22   0   6      244.32      232.02     23.78 o 
 -20   0   6       68.47       76.31     12.16 o 
 -18   0   6       19.79        9.77     10.03 o 
 -16   0   6       10.50       22.79      9.62 o 
 -14   0   6        1.00        2.22      9.27 o 
 -12   0   6    16658.17    17090.14     81.37 o 
 -10   0   6     9650.70     9925.72     48.51 o 
  -8   0   6     5061.72     4899.89     28.90 o 
  -6   0   6     7383.63     6570.38     39.73 o 
  -4   0   6    38265.80    36377.48    197.26 o 
  -2   0   6    10555.93    10515.69     51.13 o 
   0   0   6    23284.69    23652.81     75.74 o 
   2   0   6    14853.42    14482.09     62.96 o 
   4   0   6     8211.34     8186.00     98.80 o 
   6   0   6     9023.28     8384.00     36.24 o 
   8   0   6    51046.77    51413.96    117.98 o 
  10   0   6     1986.52     2076.38     27.88 o 
  12   0   6     4075.06     4138.88     81.21 o 
  14   0   6      759.65      774.48     35.75 o 
  16   0   6     3127.11     3146.93     49.21 o 
  18   0   6      532.28      552.24     25.23 o 
  20   0   6        1.24       -3.54     15.89 o 
  22   0   6      510.63      467.92     26.22 o 
  24   0   6      270.01      266.57     25.00 o 
  26   0   6       55.96       50.30     21.60 o 
  28   0   6        8.55       10.96     22.79 o 
 -29   1   6       16.18       25.04     12.90 o 
 -27   1   6      463.74      455.75     23.26 o 
 -25   1   6      357.50      355.36     21.53 o 
 -23   1   6      866.39      909.66     29.19 o 
 -21   1   6      901.14      951.69     24.46 o 
 -19   1   6     2238.69     2319.83     50.96 o 
 -17   1   6     1755.90     1796.38     21.72 o 
 -15   1   6     1259.74     1299.81     18.47 o 
 -13   1   6     7661.93     7630.95     66.88 o 
 -11   1   6     1354.62     1360.59      9.76 o 
  -9   1   6       82.03       71.57      3.47 o 
  -7   1   6      136.10       76.91      3.16 o 
  -5   1   6      559.31      663.34      9.85 o 
  -3   1   6     2868.52     2931.25     13.41 o 
  -1   1   6     2222.41     2296.12     26.59 o 
   1   1   6     2862.87     2781.12     12.52 o 
   3   1   6     2246.22     2237.44     32.45 o 
   5   1   6      336.86      377.61     11.02 o 
   7   1   6     3388.60     3940.91     24.64 o 
   9   1   6      612.42      584.04     11.38 o 
  11   1   6      746.41      785.12     12.00 o 
  13   1   6      860.29      920.91     18.32 o 
  15   1   6     2503.91     2631.80     35.75 o 
  17   1   6     6682.35     6773.57    104.02 o 
  19   1   6      317.47      288.23     20.69 o 
  21   1   6      746.85      816.47     24.72 o 
  23   1   6      275.69      279.78     16.90 o 
  25   1   6      231.42      234.30     16.94 o 
  27   1   6      115.42      102.08     26.82 o 
 -28   2   6       87.61       90.78     25.62 o 
 -26   2   6        5.43      -10.70     22.05 o 
 -24   2   6       68.82       63.34     27.60 o 
 -22   2   6       11.70        8.38     13.01 o 
 -20   2   6      297.26      305.83     16.67 o 
 -18   2   6        1.23        8.97     15.43 o 
 -16   2   6      231.67      210.47     13.10 o 
 -14   2   6      385.64      380.81     14.77 o 
 -12   2   6      190.76      183.73      8.25 o 
 -10   2   6       43.99       60.19      3.62 o 
  -8   2   6       70.53      105.95      4.30 o 
  -6   2   6     9077.76     9335.13     45.74 o 
  -4   2   6     4084.51     3904.59     18.41 o 
  -2   2   6     2573.76     2504.10     32.36 o 
   0   2   6     1866.12     2058.20     10.74 o 
   2   2   6      914.97      706.95      7.14 o 
   4   2   6      364.12      340.66      6.05 o 
   6   2   6      131.55      135.44      4.67 o 
   8   2   6      290.35      344.67     10.27 o 
  10   2   6      607.03      569.61     10.72 o 
  12   2   6     3379.89     3308.62     54.96 o 
  14   2   6     1808.30     1802.17     70.70 o 
  16   2   6      399.31      355.24     26.49 o 
  18   2   6      120.88      123.11     23.79 o 
  20   2   6       74.23       38.71     19.52 o 
  22   2   6      211.85      166.44     23.72 o 
  24   2   6       41.80       37.89     21.51 o 
  26   2   6        6.09      -10.69     19.29 o 
 -25   3   6       32.20       47.07     22.03 o 
 -23   3   6      186.32      178.96     26.03 o 
 -21   3   6        2.75        0.14     17.88 o 
 -19   3   6      300.75      284.61     15.98 o 
 -17   3   6      139.31      184.51     13.68 o 
 -15   3   6     1149.23     1165.86     23.56 o 
 -13   3   6      668.22      626.50     20.38 o 
 -11   3   6     3104.15     2984.87     31.87 o 
  -9   3   6     1630.39     1769.16     20.16 o 
  -7   3   6      794.49      853.80     11.24 o 
  -5   3   6      210.66      187.62      5.70 o 
  -3   3   6      680.30      735.26      7.74 o 
  -1   3   6      387.29      472.66      5.43 o 
   1   3   6      203.81      180.17      4.84 o 
   3   3   6      687.34      684.54     17.11 o 
   5   3   6       21.00       18.34      7.37 o 
   7   3   6       10.69        0.59      8.00 o 
   9   3   6      429.62      388.32     16.67 o 
  11   3   6     1214.51     1325.85     57.09 o 
  13   3   6     1856.15     1995.86     64.76 o 
  15   3   6      216.62      233.95     14.57 o 
  17   3   6      477.24      483.61     27.92 o 
  19   3   6     1127.19     1129.08     40.40 o 
  21   3   6      488.42      430.78     31.59 o 
  23   3   6      218.55      232.55     30.25 o 
  25   3   6       39.73       14.93     23.96 o 
 -24   4   6        0.61        4.15     20.56 o 
 -22   4   6       42.99        5.44     17.40 o 
 -20   4   6       69.48       68.22     12.81 o 
 -18   4   6      371.13      332.83     18.55 o 
 -16   4   6       22.38       16.69     11.32 o 
 -14   4   6      118.81      101.42     18.36 o 
 -12   4   6        5.14       13.35     11.17 o 
 -10   4   6     3343.53     3239.71     75.35 o 
  -8   4   6     7161.06     7005.07    114.11 o 
  -6   4   6      467.93      438.07     17.79 o 
  -4   4   6      468.25      465.88     12.36 o 
  -2   4   6     2285.12     2397.68    196.05 o 
   0   4   6     3218.94     3311.90     47.73 o 
   2   4   6     1082.95     1130.75     47.46 o 
   4   4   6        0.55       -0.88      6.35 o 
   6   4   6       44.69       32.51      7.55 o 
   8   4   6      129.13      142.60      9.77 o 
  10   4   6      789.68      820.79     32.97 o 
  12   4   6     1389.34     1407.09     27.55 o 
  14   4   6       10.64       19.36     11.48 o 
  16   4   6      294.67      344.69     25.87 o 
  18   4   6      135.33      126.34     20.62 o 
  20   4   6       57.48       -2.14     17.20 o 
  22   4   6      111.46       56.50     19.81 o 
 -21   5   6        0.90       17.40     18.42 o 
 -19   5   6        0.43       35.29     23.44 o 
 -17   5   6       83.51      150.17     24.21 o 
 -15   5   6       20.17       39.35     16.54 o 
 -13   5   6      106.81       91.92     14.42 o 
 -11   5   6       55.27       69.35     11.39 o 
  -9   5   6     1020.47     1051.01     27.52 o 
  -7   5   6      414.85      406.29     19.05 o 
  -5   5   6      442.00      420.03     18.50 o 
  -3   5   6        9.01        8.97     12.19 o 
  -1   5   6       31.27       26.69     12.32 o 
   1   5   6      337.50      359.73     31.21 o 
   3   5   6        2.88       11.00     12.60 o 
   5   5   6      175.24      166.25     14.70 o 
   7   5   6       12.87       22.49     12.79 o 
   9   5   6       34.40       36.74     13.62 o 
  11   5   6        5.05        5.85     13.08 o 
  13   5   6      333.89      387.76     20.94 o 
  15   5   6        5.44       28.57     16.81 o 
  17   5   6       89.46       94.63     22.44 o 
  19   5   6       69.58       45.87     13.71 o 
 -14   6   6       40.10       54.27     21.92 o 
 -12   6   6       13.24       -3.21     24.79 o 
 -10   6   6       59.93       64.66     21.00 o 
  -8   6   6        0.46        2.80     10.75 o 
  -6   6   6      239.96      224.98     15.80 o 
  -4   6   6      206.47      149.32     19.09 o 
  -2   6   6       92.07       69.35     16.46 o 
   0   6   6       25.86       24.17     15.06 o 
   2   6   6       93.15       81.98     13.62 o 
   4   6   6      291.05      291.50     18.49 o 
   6   6   6        1.94       14.06     25.22 o 
   8   6   6        5.43        2.51     17.94 o 
  10   6   6        7.30       23.33     14.91 o 
  12   6   6       17.16       33.50     16.00 o 
  14   6   6        4.28       10.35     31.63 o 
  -5   7   6        3.09      -17.46     17.46 o 
  -3   7   6       32.50        7.49     14.37 o 
  -1   7   6        0.71      -17.29     17.29 o 
   1   7   6       40.64       -0.71     21.31 o 
   3   7   6       34.38       33.01     17.53 o 
 -27   1   7       71.27       80.89     22.37 o 
 -25   1   7       39.03       34.16     12.19 o 
 -23   1   7       85.80       97.14     12.59 o 
 -21   1   7       15.55        7.94     10.25 o 
 -19   1   7      144.91      141.58      9.69 o 
 -17   1   7      764.50      791.91     13.90 o 
 -15   1   7     1136.16     1117.09     14.82 o 
 -13   1   7     1289.09     1352.52     19.58 o 
 -11   1   7       36.43       46.90      3.36 o 
  -9   1   7     3109.77     3082.24     13.01 o 
  -7   1   7     1026.03     1080.64      9.79 o 
  -5   1   7      981.69     1086.99      8.05 o 
  -3   1   7     7059.62     7153.91     39.83 o 
  -1   1   7     2369.07     2303.44     13.45 o 
   1   1   7     4031.37     4204.49     17.62 o 
   3   1   7      492.57      565.97      5.80 o 
   5   1   7     2068.10     2387.77     31.41 o 
   7   1   7     1585.37     1686.23     21.24 o 
   9   1   7        1.05       -1.53      2.53 o 
  11   1   7        0.02       -1.68      2.84 o 
  13   1   7      418.26      410.30     14.12 o 
  15   1   7      743.85      723.71     40.46 o 
  17   1   7     2412.29     2414.59     32.83 o 
  19   1   7      309.90      281.12     26.59 o 
  21   1   7       21.39       21.04     11.96 o 
  23   1   7        2.99      -10.59     12.06 o 
  25   1   7       59.71       34.41     12.94 o 
  27   1   7       21.80       15.94     22.24 o 
 -26   2   7      106.43       81.73     31.21 o 
 -24   2   7       71.09       74.64     16.62 o 
 -22   2   7        0.29       -9.88     12.37 o 
 -20   2   7      193.93      167.85     14.39 o 
 -18   2   7      166.27      194.77     13.79 o 
 -16   2   7       78.27       45.98      9.02 o 
 -14   2   7      389.29      415.61     11.96 o 
 -12   2   7      872.80      901.78     11.62 o 
 -10   2   7      634.52      602.92      8.26 o 
  -8   2   7      234.98      255.19      8.22 o 
  -6   2   7    14341.62    15261.71     45.64 o 
  -4   2   7     9048.56     9081.63     38.62 o 
  -2   2   7      951.72      941.95      8.05 o 
   0   2   7      535.99      446.14      6.92 o 
   2   2   7      195.41      144.12      4.47 o 
   4   2   7      566.99      547.60     10.43 o 
   6   2   7      573.79      601.00     15.80 o 
   8   2   7     1222.81     1217.11     26.92 o 
  10   2   7     1176.44     1141.27     25.45 o 
  12   2   7     1234.22     1204.22     16.31 o 
  14   2   7      227.64      225.16     22.33 o 
  16   2   7        6.72      -13.50     21.00 o 
  18   2   7      106.90       91.75     20.00 o 
  20   2   7      395.49      330.75     28.23 o 
  22   2   7       29.27       11.52     20.19 o 
  24   2   7      160.76      147.93     26.72 o 
  26   2   7       23.68      -23.35     24.58 o 
 -25   3   7       93.98       95.13     25.74 o 
 -23   3   7        4.19       12.65     18.34 o 
 -21   3   7       23.76       13.85     18.59 o 
 -19   3   7        0.03      -11.62     18.89 o 
 -17   3   7       30.23        8.59      9.39 o 
 -15   3   7      127.92      109.03     12.13 o 
 -13   3   7     1621.73     1556.97     21.15 o 
 -11   3   7        1.24       11.47     13.30 o 
  -9   3   7      680.29      685.93     13.92 o 
  -7   3   7      440.93      447.92      8.80 o 
  -5   3   7     1929.56     2177.58     15.79 o 
  -3   3   7     1170.07     1156.34     10.18 o 
  -1   3   7      136.06      180.19      4.74 o 
   1   3   7      111.94      134.56      5.69 o 
   3   3   7     2939.56     3017.64     27.33 o 
   5   3   7       92.78      101.72      9.44 o 
   7   3   7      268.90      290.06     12.50 o 
   9   3   7       67.08       41.81      9.68 o 
  11   3   7       15.18        2.26     10.93 o 
  13   3   7      425.12      448.39     16.99 o 
  15   3   7      235.98      200.18     33.87 o 
  17   3   7        0.09       -5.36     18.03 o 
  19   3   7        0.18        7.66     20.24 o 
  21   3   7      214.10      172.26     26.50 o 
  23   3   7      693.17      718.25     39.51 o 
  25   3   7       50.51       13.24     25.33 o 
 -24   4   7       83.82       75.52     16.49 o 
 -22   4   7       33.45       40.34     13.60 o 
 -20   4   7      129.23      127.57     21.48 o 
 -18   4   7      160.21      198.94     15.24 o 
 -16   4   7       10.06       14.90      9.94 o 
 -14   4   7       58.08       26.91      7.91 o 
 -12   4   7     1035.31     1135.86     22.90 o 
 -10   4   7        1.41        8.01      9.81 o 
  -8   4   7     1804.78     1818.80     37.74 o 
  -6   4   7     1423.31     1408.47     20.28 o 
  -4   4   7     1354.83     1281.05     18.83 o 
  -2   4   7      508.46      559.35     23.97 o 
   0   4   7        3.97       18.96     13.93 o 
   2   4   7      216.34      219.72     22.25 o 
   4   4   7      762.47      732.08     28.50 o 
   6   4   7        2.05       -7.28      7.59 o 
   8   4   7      177.00      165.58     10.54 o 
  10   4   7      405.94      413.43     24.95 o 
  12   4   7       17.55        7.33     11.44 o 
  14   4   7        0.60       14.62     17.36 o 
  16   4   7       26.24       46.92     12.22 o 
  18   4   7       38.80       63.96     19.43 o 
  20   4   7       53.61       55.11     18.89 o 
  22   4   7        0.38      -18.01     18.01 o 
 -19   5   7        6.65       33.91     45.17 o 
 -17   5   7       16.86       50.65     14.93 o 
 -15   5   7        3.33        3.65     12.91 o 
 -13   5   7       92.16       88.28     14.07 o 
 -11   5   7       16.21       21.27      9.81 o 
  -9   5   7        1.77        9.87     14.65 o 
  -7   5   7      191.36      169.48     16.37 o 
  -5   5   7      648.25      681.51     31.13 o 
  -3   5   7     1555.51     1444.29     33.32 o 
  -1   5   7     1872.81     1903.65     31.54 o 
   1   5   7     1641.14     1724.88     30.67 o 
   3   5   7      119.78      133.45     20.84 o 
   5   5   7        2.78        3.32     11.81 o 
   7   5   7      308.95      285.90     16.91 o 
   9   5   7      720.96      732.36     25.99 o 
  11   5   7       56.77       56.94     14.01 o 
  13   5   7       28.94       44.18     33.37 o 
  15   5   7        9.91        0.12     13.60 o 
  17   5   7       21.44       10.46     20.65 o 
  19   5   7       42.02       25.50     15.62 o 
 -14   6   7       22.84       25.43     25.04 o 
 -12   6   7       40.26       33.12     22.04 o 
 -10   6   7      565.18      533.98     53.68 o 
  -8   6   7      610.60      587.53     32.77 o 
  -6   6   7       35.17       40.71     17.24 o 
  -4   6   7       87.85       78.81     16.39 o 
  -2   6   7       15.63        4.26     14.29 o 
   0   6   7       97.30       89.54     14.21 o 
   2   6   7        2.00       -4.16     12.48 o 
   4   6   7       18.27       24.06     13.88 o 
   6   6   7        2.71       16.58     13.45 o 
   8   6   7        0.04       10.33     12.43 o 
  10   6   7        1.12       13.78     12.73 o 
  12   6   7        6.88       16.97     14.19 o 
  14   6   7      151.03      194.12     19.12 o 
  -3   7   7       67.08       31.34     18.44 o 
  -1   7   7      137.10      121.55     18.13 o 
   1   7   7       71.25       69.78     13.99 o 
 -28   0   8      648.07      702.86     38.95 o 
 -26   0   8      225.98      246.72     37.53 o 
 -24   0   8       86.39       88.02     30.27 o 
 -22   0   8      161.48      168.44     15.42 o 
 -20   0   8      462.27      455.93     25.27 o 
 -18   0   8        3.49       -2.86     11.33 o 
 -16   0   8     2950.22     3075.38     95.55 o 
 -14   0   8     3807.61     3976.95     44.76 o 
 -12   0   8     7047.67     6698.24    101.30 o 
 -10   0   8        0.01        1.96      5.66 o 
  -8   0   8     2513.82     2529.84     22.47 o 
  -6   0   8    15427.17    16884.12     52.78 o 
  -4   0   8     2735.02     2684.78     20.78 o 
  -2   0   8     6780.37     7405.34     49.24 o 
   0   0   8    11602.45    11729.96     62.63 o 
   2   0   8      139.41      120.18     10.70 o 
   4   0   8     1071.13     1342.19     39.84 o 
   6   0   8     4869.46     5088.75     81.26 o 
   8   0   8    23711.95    24697.87    197.77 o 
  10   0   8     2100.82     1774.29     29.15 o 
  12   0   8       68.97       75.62      7.41 o 
  14   0   8      982.96      805.58     25.68 o 
  16   0   8      102.78       85.46     17.64 o 
  18   0   8       21.07       19.82     14.44 o 
  20   0   8       11.23       20.64     13.86 o 
  22   0   8      206.06      214.19     22.29 o 
  24   0   8      708.24      763.70     34.17 o 
  26   0   8      207.40      222.43     26.96 o 
 -27   1   8      170.61      176.08     17.60 o 
 -25   1   8      286.95      301.13     17.11 o 
 -23   1   8      527.08      517.24     17.81 o 
 -21   1   8      354.25      364.56     14.67 o 
 -19   1   8      372.25      379.26     11.95 o 
 -17   1   8        1.45        2.35      8.01 o 
 -15   1   8     1835.14     1856.31     27.20 o 
 -13   1   8     1680.30     1783.58     29.39 o 
 -11   1   8     2420.77     2304.20     23.94 o 
  -9   1   8     1250.33     1211.11      8.73 o 
  -7   1   8    20660.67    21162.12     36.61 o 
  -5   1   8      862.15      769.32      8.60 o 
  -3   1   8       10.27       35.85      6.16 o 
  -1   1   8      399.53      510.67      9.29 o 
   1   1   8     3263.96     3095.47     28.77 o 
   3   1   8     8379.28     8153.78     38.51 o 
   5   1   8     6371.57     6995.34     22.56 o 
   7   1   8     3853.21     4360.07     33.70 o 
   9   1   8      158.98      166.05      6.33 o 
  11   1   8      207.67      163.31      9.81 o 
  13   1   8      684.75      701.40     17.29 o 
  15   1   8      568.36      483.78     17.77 o 
  17   1   8        2.57       -2.90     11.96 o 
  19   1   8      136.00      123.81     20.88 o 
  21   1   8      181.84      185.26     27.55 o 
  23   1   8      167.99      162.58     15.85 o 
  25   1   8      233.82      172.96     28.18 o 
  27   1   8      172.57      137.24     27.70 o 
 -26   2   8      403.00      420.70     22.86 o 
 -24   2   8      355.85      364.93     16.54 o 
 -22   2   8       50.96       46.96     11.22 o 
 -20   2   8       43.99       35.18     10.45 o 
 -18   2   8      333.04      322.59     17.45 o 
 -16   2   8     2056.14     1971.04     40.19 o 
 -14   2   8     1313.62     1213.50     23.60 o 
 -12   2   8      281.69      312.27     13.53 o 
 -10   2   8      242.12      244.35      7.00 o 
  -8   2   8     2354.61     2293.79     31.36 o 
  -6   2   8     1134.72     1072.78     13.50 o 
  -4   2   8       65.82       46.49      3.93 o 
  -2   2   8     3056.44     3072.37     14.25 o 
   0   2   8       17.20       54.45      4.06 o 
   2   2   8     1737.73     1727.12     13.18 o 
   4   2   8     1676.41     1696.88     13.89 o 
   6   2   8     1748.96     1795.51     26.02 o 
   8   2   8     1244.97     1171.06     23.31 o 
  10   2   8     4879.94     5095.36    108.61 o 
  12   2   8     1873.05     2091.10     35.31 o 
  14   2   8     3455.21     3576.92     56.79 o 
  16   2   8        9.30       -3.69     19.65 o 
  18   2   8      807.15      792.90     33.92 o 
  20   2   8      796.58      872.26     37.18 o 
  22   2   8      952.27      926.81     39.46 o 
  24   2   8       99.45       79.60     26.32 o 
  26   2   8       54.91       26.25     26.62 o 
 -25   3   8      150.55      137.02     28.47 o 
 -23   3   8      131.57      121.76     16.37 o 
 -21   3   8      119.41       75.20     15.90 o 
 -19   3   8      231.09      211.15     15.86 o 
 -17   3   8       78.96       78.34     12.54 o 
 -15   3   8       53.12       33.11      7.97 o 
 -13   3   8      199.67      210.29     11.36 o 
 -11   3   8     7825.57     7864.30     61.41 o 
  -9   3   8     3779.80     3538.41     27.63 o 
  -7   3   8     3084.63     2949.35     41.93 o 
  -5   3   8      636.07      598.15      9.17 o 
  -3   3   8     2539.07     2639.92     17.06 o 
  -1   3   8      608.21      567.47      9.28 o 
   1   3   8      932.41      976.89     11.73 o 
   3   3   8        3.10       21.33      5.05 o 
   5   3   8     1901.72     1961.72    106.07 o 
   7   3   8      530.42      521.02     15.52 o 
   9   3   8      946.61      865.99     22.11 o 
  11   3   8      770.86      755.89     20.49 o 
  13   3   8       68.96       77.53     12.70 o 
  15   3   8      142.80      122.48     20.68 o 
  17   3   8       26.07       13.75     20.16 o 
  19   3   8       17.52       11.61     21.05 o 
  21   3   8      210.37      174.30     26.67 o 
  23   3   8       27.29       31.33     23.92 o 
 -22   4   8        3.63        2.27     15.83 o 
 -20   4   8       47.80       52.15     15.05 o 
 -18   4   8       39.96        5.35     12.03 o 
 -16   4   8      144.75      102.52     13.16 o 
 -14   4   8      154.29      154.98     12.28 o 
 -12   4   8     1850.67     1765.43     24.44 o 
 -10   4   8       46.82       50.44      9.89 o 
  -8   4   8       33.86       40.62      9.90 o 
  -6   4   8      415.05      397.38     15.16 o 
  -4   4   8      232.01      217.97     12.63 o 
  -2   4   8      123.12      106.14     11.91 o 
   0   4   8      208.92      198.02     17.31 o 
   2   4   8       91.37      105.47      8.82 o 
   4   4   8       25.22       20.54      7.62 o 
   6   4   8      650.94      708.93     27.09 o 
   8   4   8      182.14      198.97     11.68 o 
  10   4   8     1451.71     1495.44     28.02 o 
  12   4   8      117.74      138.50     13.62 o 
  14   4   8        1.12       -0.65     11.28 o 
  16   4   8      349.32      358.73     25.94 o 
  18   4   8      129.15      138.22     22.42 o 
  20   4   8        8.70       -7.43     20.36 o 
  22   4   8       40.64       12.10     23.90 o 
 -19   5   8        1.87      -17.88     19.46 o 
 -17   5   8        0.04       17.16     13.20 o 
 -15   5   8       76.69       62.93     13.73 o 
 -13   5   8        1.29        8.40     10.19 o 
 -11   5   8      167.15      114.92     12.60 o 
  -9   5   8       30.90       31.09     14.05 o 
  -7   5   8       69.53       54.94     23.43 o 
  -5   5   8      428.73      442.14     28.49 o 
  -3   5   8      789.53      786.23     35.35 o 
  -1   5   8      420.96      398.76     18.82 o 
   1   5   8      376.71      357.56     17.91 o 
   3   5   8       91.24      109.31     14.24 o 
   5   5   8       15.06        3.01     11.70 o 
   7   5   8        8.13        5.51     12.38 o 
   9   5   8       95.70       97.64     14.89 o 
  11   5   8        0.20      -31.99     37.61 o 
  13   5   8      157.45      147.61     32.91 o 
  15   5   8        0.46       24.17     19.20 o 
  17   5   8        0.77      -12.64     15.47 o 
  19   5   8       10.49      -17.68     17.68 o 
 -14   6   8       36.76        6.46     22.94 o 
 -12   6   8        1.05      -12.35     22.95 o 
 -10   6   8       41.73       33.59     14.08 o 
  -8   6   8       37.60       26.82     18.32 o 
  -6   6   8       17.68      -16.39     18.03 o 
  -4   6   8       34.32       19.09     15.04 o 
  -2   6   8      213.74      186.04     15.49 o 
   0   6   8        5.26       10.18     12.73 o 
   2   6   8        0.01      -17.96     17.96 o 
   4   6   8       99.72       79.85     26.98 o 
   6   6   8       37.87       70.69     24.17 o 
   8   6   8       58.05       78.70     27.03 o 
  10   6   8       53.28       72.86     15.43 o 
  12   6   8      101.36      103.50     17.08 o 
 -27   1   9       87.96       93.04     22.26 o 
 -25   1   9       50.76       52.06     11.98 o 
 -23   1   9        0.86       -3.84     11.00 o 
 -21   1   9       38.98       29.45     11.23 o 
 -19   1   9       34.16       24.67      8.21 o 
 -17   1   9       61.35       39.89      8.11 o 
 -15   1   9       15.24       17.83      7.08 o 
 -13   1   9       92.94       98.98      8.26 o 
 -11   1   9       44.80       25.44      6.81 o 
  -9   1   9     2491.32     2558.63     15.55 o 
  -7   1   9     7144.66     7142.76     29.52 o 
  -5   1   9      808.57      967.45     14.66 o 
  -3   1   9    12033.06    12864.56    144.55 o 
  -1   1   9     2785.33     2838.81     17.04 o 
   1   1   9       53.41       54.73      7.30 o 
   3   1   9      329.31      321.10      7.30 o 
   5   1   9        0.17        7.42      4.15 o 
   7   1   9      213.06      252.42     10.94 o 
   9   1   9       79.48       66.58      5.71 o 
  11   1   9       81.80       55.28      9.13 o 
  13   1   9     1103.29     1080.56     21.14 o 
  15   1   9     1025.44      940.23     47.54 o 
  17   1   9        3.13        0.07     11.02 o 
  19   1   9       21.30        7.60     11.96 o 
  21   1   9        6.89       -5.28     12.92 o 
  23   1   9       19.10       -8.49     13.87 o 
 -26   2   9        0.01       13.79     13.27 o 
 -24   2   9       15.65       12.99     13.23 o 
 -22   2   9       59.26       58.85     14.67 o 
 -20   2   9       26.00       25.19     12.86 o 
 -18   2   9        6.45        2.17     14.12 o 
 -16   2   9       27.57        7.43     13.65 o 
 -14   2   9      498.88      473.62     26.46 o 
 -12   2   9      599.56      570.14     12.15 o 
 -10   2   9      179.68      177.78      6.87 o 
  -8   2   9      126.12      109.53      4.60 o 
  -6   2   9     6183.59     5994.25     24.05 o 
  -4   2   9      447.46      464.66      6.68 o 
  -2   2   9      267.34      236.17      7.50 o 
   0   2   9     2407.14     2814.62     18.82 o 
   2   2   9     1162.50     1366.31      8.79 o 
   4   2   9        8.62        2.02      4.19 o 
   6   2   9      117.92      117.45      7.16 o 
   8   2   9        1.52        3.14      6.02 o 
  10   2   9      362.24      383.33     11.99 o 
  12   2   9      354.05      337.67     20.42 o 
  14   2   9      314.48      392.81     27.04 o 
  16   2   9     1032.42      937.25     34.56 o 
  18   2   9       25.20        9.79     18.43 o 
  20   2   9      105.82      101.57     21.60 o 
  22   2   9      148.49      108.52     27.06 o 
  24   2   9       44.90       -6.05     23.90 o 
  26   2   9       12.29       -6.39     22.24 o 
 -25   3   9      127.52      167.71     62.18 o 
 -23   3   9       17.75       22.35     17.25 o 
 -21   3   9       18.39        0.01     14.36 o 
 -19   3   9       31.72       23.73     12.80 o 
 -17   3   9        2.34       -6.49     12.67 o 
 -15   3   9      136.07      131.49     13.02 o 
 -13   3   9      148.73      144.71     16.12 o 
 -11   3   9     1489.58     1453.04     20.12 o 
  -9   3   9      917.11      871.72     20.48 o 
  -7   3   9     2786.58     2820.35     30.58 o 
  -5   3   9        0.84        7.62      5.92 o 
  -3   3   9      629.40      664.18     11.47 o 
  -1   3   9       34.21       68.73      5.57 o 
   1   3   9     1019.96      895.98     17.38 o 
   3   3   9       47.86       50.72      6.40 o 
   5   3   9     1495.73     1497.70     66.30 o 
   7   3   9     2757.94     2844.38     53.82 o 
   9   3   9     3855.31     3896.25    105.31 o 
  11   3   9       64.64       63.06     14.87 o 
  13   3   9      568.96      522.13     18.47 o 
  15   3   9      928.15      938.21     34.34 o 
  17   3   9       57.97       65.10     19.87 o 
  19   3   9       86.16       66.46     22.66 o 
  21   3   9       28.41       15.87     20.17 o 
  23   3   9       47.49       54.05     22.45 o 
 -22   4   9        7.37      -21.27     21.27 o 
 -20   4   9       98.04      105.79     15.67 o 
 -18   4   9      141.11      147.56     31.34 o 
 -16   4   9        0.04       -5.98     12.18 o 
 -14   4   9       93.78      110.77     15.67 o 
 -12   4   9      745.06      726.96     21.79 o 
 -10   4   9        1.70        2.32      9.69 o 
  -8   4   9       34.89       26.66      9.38 o 
  -6   4   9       76.38       49.92     12.74 o 
  -4   4   9      208.38      226.42     25.02 o 
  -2   4   9     1770.96     1680.73     26.71 o 
   0   4   9     3654.21     3738.56     39.02 o 
   2   4   9     1635.03     1692.22     46.56 o 
   4   4   9      576.00      544.17     14.22 o 
   6   4   9      537.33      503.89     14.09 o 
   8   4   9      290.41      263.98     16.31 o 
  10   4   9      320.81      308.06     17.91 o 
  12   4   9       82.71       66.93     12.93 o 
  14   4   9        7.63        0.57     14.44 o 
  16   4   9        7.27        5.66     16.62 o 
  18   4   9        1.01       -3.24     19.75 o 
  20   4   9        0.40      -17.25     21.58 o 
  22   4   9        0.09      -24.37     24.37 o 
 -19   5   9       20.17       33.90     18.01 o 
 -17   5   9       20.82       28.29     18.06 o 
 -15   5   9       27.77       38.82     13.54 o 
 -13   5   9       94.31      115.67     12.22 o 
 -11   5   9      176.60      177.33     16.61 o 
  -9   5   9        0.03       -3.89     12.91 o 
  -7   5   9       91.65      101.86     21.58 o 
  -5   5   9       40.31       61.39     21.21 o 
  -3   5   9     1097.30     1215.24     41.68 o 
  -1   5   9      530.81      468.26     36.12 o 
   1   5   9      651.84      657.02     24.35 o 
   3   5   9      429.08      495.71     28.31 o 
   5   5   9       44.53       58.01     12.20 o 
   7   5   9        7.41        6.86     14.36 o 
   9   5   9       97.53      102.63     14.70 o 
  11   5   9      123.62      152.85     16.27 o 
  13   5   9      114.94      126.26     16.16 o 
  15   5   9        2.86       22.63     27.99 o 
  17   5   9        0.93      -14.59     14.59 o 
 -14   6   9       39.78       42.26     22.64 o 
 -12   6   9       35.32      -12.73     12.81 o 
 -10   6   9       26.62       15.20     14.25 o 
  -8   6   9       37.45       34.35     17.65 o 
  -6   6   9      236.93      211.41     23.22 o 
  -4   6   9       69.29       57.76     20.47 o 
  -2   6   9       65.57       62.43     16.72 o 
   0   6   9      113.94       93.78     13.41 o 
   2   6   9      167.87      198.90     36.81 o 
   4   6   9      402.16      466.86     49.53 o 
   6   6   9      216.59      289.42     33.65 o 
   8   6   9       21.61        6.99     16.59 o 
  10   6   9       63.41       67.11     15.25 o 
  12   6   9        2.57       23.00     14.00 o 
 -28   0  10       55.21      118.71     23.80 o 
 -26   0  10      430.49      457.96     22.86 o 
 -24   0  10      564.49      641.53     46.70 o 
 -22   0  10     1513.64     1482.12     53.45 o 
 -20   0  10     1543.00     1661.12     30.24 o 
 -18   0  10      658.13      667.86     20.22 o 
 -16   0  10     6544.07     6487.70     50.38 o 
 -14   0  10     1923.67     1754.09     26.08 o 
 -12   0  10     4524.33     4385.91     51.59 o 
 -10   0  10     4352.22     3938.03     46.21 o 
  -8   0  10     3057.67     3423.84     27.76 o 
  -6   0  10     2855.55     2698.92     23.71 o 
  -4   0  10        2.28       21.29     10.19 o 
  -2   0  10      398.63      371.14     15.28 o 
   0   0  10      130.16       68.49     10.96 o 
   2   0  10       13.28       19.33     10.29 o 
   4   0  10    19093.96    20356.06    236.62 o 
   6   0  10      885.10      946.43     41.62 o 
   8   0  10     6198.63     6821.78     63.10 o 
  10   0  10       12.84       14.73      6.19 o 
  12   0  10      128.77       97.45     21.51 o 
  14   0  10      359.39      258.37     20.26 o 
  16   0  10      220.97      179.87     19.09 o 
  18   0  10       65.27       62.54     17.56 o 
  20   0  10       25.86       38.48     15.56 o 
  22   0  10        1.80        3.87     15.10 o 
  24   0  10       83.86      104.74     22.47 o 
  26   0  10      690.20      823.93     40.14 o 
 -27   1  10       91.56      107.94     14.95 o 
 -25   1  10        0.23       10.24     11.12 o 
 -23   1  10       87.48       83.25     11.98 o 
 -21   1  10      126.03      143.80     13.65 o 
 -19   1  10      119.46      109.60      9.62 o 
 -17   1  10      656.05      604.91     15.66 o 
 -15   1  10      113.85      122.36     10.20 o 
 -13   1  10      103.94      100.05      8.23 o 
 -11   1  10        8.48       15.96      6.71 o 
  -9   1  10      234.86      211.27      6.80 o 
  -7   1  10      603.94      671.38     11.01 o 
  -5   1  10     2662.56     2909.04     31.29 o 
  -3   1  10     3301.02     3265.91     20.24 o 
  -1   1  10     2811.88     2611.22     28.58 o 
   1   1  10      965.27      847.03     24.55 o 
   3   1  10      265.97      213.85      6.97 o 
   5   1  10    14391.85    14986.51     59.07 o 
   7   1  10     4287.74     4226.31     53.83 o 
   9   1  10     5792.33     6015.25     74.89 o 
  11   1  10     2158.59     2195.89     37.00 o 
  13   1  10     2389.61     2496.90     34.49 o 
  15   1  10       70.95       68.06     15.43 o 
  17   1  10       33.48       46.66     20.66 o 
  19   1  10        0.43        6.76     11.46 o 
  21   1  10       40.67       27.77     13.04 o 
  23   1  10       39.16       56.97     14.54 o 
  25   1  10       87.50      107.20     24.06 o 
 -26   2  10       73.22       52.99     16.91 o 
 -24   2  10       38.92       27.68     16.15 o 
 -22   2  10      312.88      334.94     20.14 o 
 -20   2  10      362.78      376.13     18.88 o 
 -18   2  10      771.45      771.40     39.93 o 
 -16   2  10      718.77      659.55     22.95 o 
 -14   2  10     2156.67     2225.60     31.64 o 
 -12   2  10      257.90      277.61     15.02 o 
 -10   2  10     1475.07     1360.77     16.99 o 
  -8   2  10      860.64      854.08      9.55 o 
  -6   2  10        0.74       -1.05      4.56 o 
  -4   2  10      389.08      503.58      8.55 o 
  -2   2  10        1.39        0.91      3.70 o 
   0   2  10     1100.02     1138.82     16.13 o 
   2   2  10      359.75      292.61     15.11 o 
   4   2  10      282.92      197.70      6.65 o 
   6   2  10     1121.39     1112.93     23.15 o 
   8   2  10      128.72      159.29     15.39 o 
  10   2  10      290.33      275.35     20.51 o 
  12   2  10      238.57      229.23     21.67 o 
  14   2  10     3878.22     4012.70     62.21 o 
  16   2  10      515.23      481.76     27.72 o 
  18   2  10      425.55      456.05     30.10 o 
  20   2  10       38.81       83.61     22.53 o 
  22   2  10      191.13      200.49     27.81 o 
  24   2  10      100.34      111.15     26.25 o 
 -25   3  10       82.33       75.54     24.07 o 
 -23   3  10      245.02      241.52     19.10 o 
 -21   3  10        0.31       -5.04     14.01 o 
 -19   3  10       13.04       14.88     13.19 o 
 -17   3  10      327.94      316.46     17.45 o 
 -15   3  10      194.91      174.96     14.72 o 
 -13   3  10      121.06      137.94     14.49 o 
 -11   3  10      411.21      392.46     24.75 o 
  -9   3  10      771.00      731.79     18.45 o 
  -7   3  10     1063.39      781.02    149.20 o 
  -5   3  10      654.58      646.74     21.83 o 
  -3   3  10       94.22       94.15      6.78 o 
  -1   3  10      445.63      440.00      9.12 o 
   1   3  10      308.03      310.40      8.28 o 
   3   3  10       97.53      103.64      7.55 o 
   5   3  10      204.66      230.65     12.96 o 
   7   3  10     1668.33     1689.08     78.73 o 
   9   3  10     3966.10     3960.94    221.61 o 
  11   3  10      703.22      753.12     33.08 o 
  13   3  10     1060.35      916.19    161.14 o 
  15   3  10       25.16       36.05     18.51 o 
  17   3  10      122.57      135.86     21.47 o 
  19   3  10       30.28       40.96     22.78 o 
  21   3  10       73.98       47.20     24.13 o 
  23   3  10       59.85       41.09     26.22 o 
 -22   4  10       45.60       34.26     14.99 o 
 -20   4  10      121.93      141.20     16.96 o 
 -18   4  10      344.82      349.99     18.66 o 
 -16   4  10       17.31       39.33     19.73 o 
 -14   4  10      263.89      288.92     25.74 o 
 -12   4  10     1157.03     1160.35     25.86 o 
 -10   4  10      351.23      316.19     16.06 o 
  -8   4  10      534.59      482.13     14.50 o 
  -6   4  10      808.26      823.77     32.70 o 
  -4   4  10     1525.42     1287.38    155.53 o 
  -2   4  10     1467.56     1428.28     49.96 o 
   0   4  10       71.46       76.92     13.02 o 
   2   4  10      171.48      179.95     10.92 o 
   4   4  10     1868.93     1817.80     40.61 o 
   6   4  10     1697.11     1680.18     30.92 o 
   8   4  10       89.51       80.58     13.25 o 
  10   4  10     1511.87     1512.41     29.12 o 
  12   4  10      279.70      287.32     16.36 o 
  14   4  10       32.77       24.82     11.73 o 
  16   4  10        9.54        1.72     18.42 o 
  18   4  10        3.94       10.23     20.22 o 
  20   4  10       32.01       31.42     18.56 o 
 -19   5  10        0.33        2.81     21.72 o 
 -17   5  10        2.71       19.85     20.25 o 
 -15   5  10        8.70       18.52     19.41 o 
 -13   5  10        0.04        0.26      9.86 o 
 -11   5  10      127.86      112.50     13.77 o 
  -9   5  10      126.21      164.68     23.14 o 
  -7   5  10       84.90       86.70     19.82 o 
  -5   5  10        1.33       24.53     20.32 o 
  -3   5  10       71.11       83.60     23.56 o 
  -1   5  10       46.60       38.50     19.40 o 
   1   5  10      502.86      542.66     51.53 o 
   3   5  10      476.08      513.89     54.50 o 
   5   5  10      178.92      211.38     16.32 o 
   7   5  10       27.17       14.66     12.22 o 
   9   5  10      224.27      187.22     17.23 o 
  11   5  10      106.46      121.89     15.62 o 
  13   5  10       34.19       36.86     12.43 o 
  15   5  10        4.35       16.89     10.92 o 
  17   5  10        0.74        6.55     14.32 o 
 -12   6  10        2.30      -32.89     32.89 o 
 -10   6  10        8.03        7.37     18.57 o 
  -8   6  10        0.63      -18.75     19.23 o 
  -6   6  10       18.67       11.54     19.94 o 
  -4   6  10        6.48       15.83     19.18 o 
  -2   6  10       79.93       76.98     18.00 o 
   0   6  10      213.89      165.85     20.62 o 
   2   6  10      123.05      119.64     33.29 o 
   4   6  10        7.15       19.22     11.83 o 
   6   6  10       23.34       26.25     37.28 o 
   8   6  10        3.26       25.81     14.79 o 
  10   6  10        0.01       27.76     16.67 o 
 -27   1  11       48.68       47.93     15.79 o 
 -25   1  11        5.50       27.31     12.35 o 
 -23   1  11        8.30       14.47     12.52 o 
 -21   1  11        0.30       -5.76     12.17 o 
 -19   1  11       56.21       63.08     11.52 o 
 -17   1  11      633.14      667.80     21.45 o 
 -15   1  11      696.48      704.30     15.89 o 
 -13   1  11      588.55      617.65     13.89 o 
 -11   1  11      418.72      382.59     13.24 o 
  -9   1  11     1855.46     1769.92     23.08 o 
  -7   1  11     2428.86     2506.48     42.03 o 
  -5   1  11      391.81      491.05      9.48 o 
  -3   1  11     2669.57     2586.65     29.44 o 
  -1   1  11     3435.51     3415.95     20.83 o 
   1   1  11     1082.94     1190.53     18.92 o 
   3   1  11     1563.94     1678.94     21.83 o 
   5   1  11     3355.63     3593.23     19.87 o 
   7   1  11       56.81       62.63      7.29 o 
   9   1  11      634.55      698.24     16.05 o 
  11   1  11      631.48      627.66     17.24 o 
  13   1  11      469.25      415.03     21.67 o 
  15   1  11      150.79      132.02     12.21 o 
  17   1  11       87.87       57.98     12.08 o 
  19   1  11      109.06      107.80     13.80 o 
  21   1  11        0.04       -1.23     12.85 o 
  23   1  11       61.02       39.20     16.96 o 
  25   1  11        5.60       -3.06     27.17 o 
 -26   2  11       82.58      108.46     18.79 o 
 -24   2  11      174.27      169.80     18.13 o 
 -22   2  11      132.77      194.21     18.49 o 
 -20   2  11       15.36       12.01     13.42 o 
 -18   2  11      107.79      123.04     15.63 o 
 -16   2  11        2.30       17.55     19.57 o 
 -14   2  11      775.66      735.60     21.05 o 
 -12   2  11     1003.23      932.22     15.86 o 
 -10   2  11       48.13       34.48      8.46 o 
  -8   2  11        9.32        9.67      4.54 o 
  -6   2  11     1797.51     1854.38     14.75 o 
  -4   2  11        8.99       19.72      5.94 o 
  -2   2  11      841.95      901.90     10.60 o 
   0   2  11     2529.68     2554.80     63.81 o 
   2   2  11      846.05      876.11     13.31 o 
   4   2  11       52.38       52.44      6.97 o 
   6   2  11     1865.31     1884.00     33.08 o 
   8   2  11       57.57       71.75      7.82 o 
  10   2  11       55.57       46.50      7.21 o 
  12   2  11     1023.23     1028.16     34.12 o 
  14   2  11     2013.61     2120.23     48.30 o 
  16   2  11      198.26      198.14     23.55 o 
  18   2  11       32.07       19.22     21.89 o 
  20   2  11       19.24       -0.83     24.65 o 
  22   2  11        5.89       -5.59     24.99 o 
  24   2  11        9.47      -23.82     23.82 o 
 -23   3  11       77.49      120.95     18.15 o 
 -21   3  11       74.68      110.31     23.03 o 
 -19   3  11        0.19       21.57     24.23 o 
 -17   3  11      109.25       98.40     20.73 o 
 -15   3  11     1314.57     1392.25     27.96 o 
 -13   3  11       22.69       38.41     11.27 o 
 -11   3  11      178.36      148.57     19.00 o 
  -9   3  11       58.39       37.67     16.14 o 
  -7   3  11       11.92        3.74     12.30 o 
  -5   3  11       17.51       14.18     11.33 o 
  -3   3  11       39.77       44.42      8.51 o 
  -1   3  11      107.47       93.40      6.90 o 
   1   3  11        2.05        1.61      5.35 o 
   3   3  11      141.22      134.17      8.05 o 
   5   3  11     1535.55     1581.21     61.79 o 
   7   3  11        5.06        8.67     13.57 o 
   9   3  11       52.92       66.43     13.06 o 
  11   3  11       71.12       64.79     12.87 o 
  13   3  11     1716.69     1592.90     42.92 o 
  15   3  11     1418.05     1475.38     43.52 o 
  17   3  11       48.29       56.36     22.34 o 
  19   3  11       12.74       15.22     22.12 o 
  21   3  11       54.51       54.93     24.84 o 
  23   3  11       34.80       27.59     23.05 o 
 -22   4  11      172.64      237.85     18.96 o 
 -20   4  11       43.61       96.92     50.27 o 
 -18   4  11       15.62       40.51     17.80 o 
 -16   4  11      272.82      281.04     23.94 o 
 -14   4  11       29.71       30.24     20.35 o 
 -12   4  11        2.64       12.52     19.59 o 
 -10   4  11      173.49      172.74     14.95 o 
  -8   4  11      857.16      833.56     21.57 o 
  -6   4  11      106.84       89.58     11.76 o 
  -4   4  11       43.78       17.40     10.47 o 
  -2   4  11      361.71      358.30     24.93 o 
   0   4  11      112.45      109.88     11.86 o 
   2   4  11        0.78        2.94      9.04 o 
   4   4  11      167.18      168.26     11.63 o 
   6   4  11     2077.75     2121.96     30.05 o 
   8   4  11     1172.26     1157.24     38.13 o 
  10   4  11      540.97      578.41     20.32 o 
  12   4  11      306.02      305.93     16.38 o 
  14   4  11       12.86        9.63     18.00 o 
  16   4  11       63.23       62.82     20.93 o 
  18   4  11        0.42      -11.72     18.10 o 
  20   4  11       50.10       52.85     26.24 o 
 -17   5  11      294.48      340.17     27.25 o 
 -15   5  11       80.07       71.99     12.57 o 
 -13   5  11      113.16      105.89     13.82 o 
 -11   5  11      577.56      555.22     33.31 o 
  -9   5  11      239.43      223.46     23.12 o 
  -7   5  11       37.28       51.97     20.96 o 
  -5   5  11       20.80       27.66     18.90 o 
  -3   5  11       79.21      128.65     24.23 o 
  -1   5  11      480.27      503.90     33.14 o 
   1   5  11      237.96      218.48     24.23 o 
   3   5  11     1165.56     1077.19     35.50 o 
   5   5  11      714.40      710.41     56.10 o 
   7   5  11      130.30      130.65     15.16 o 
   9   5  11       59.93       74.33     18.65 o 
  11   5  11       64.76       46.44     13.89 o 
  13   5  11        0.03        2.49     21.83 o 
  15   5  11        2.64       18.70     10.45 o 
 -12   6  11        9.37       45.48     20.23 o 
 -10   6  11       31.68       12.66     20.36 o 
  -8   6  11        1.47      -18.52     18.52 o 
  -6   6  11       24.90       11.78     20.96 o 
  -4   6  11        5.88       -8.88     17.35 o 
  -2   6  11       88.02      112.19     21.83 o 
   0   6  11       52.34       65.27     17.21 o 
   2   6  11        1.24       -4.20     14.81 o 
   4   6  11        6.57       36.18     14.63 o 
   6   6  11       49.20       86.26     33.10 o 
   8   6  11      255.37      291.52     26.53 o 
  10   6  11      754.81      855.57     28.06 o 
 -26   0  12      105.50      123.12     35.44 o 
 -24   0  12        1.96       10.62     21.79 o 
 -22   0  12       43.47       21.89     14.06 o 
 -20   0  12        0.20        0.85     12.42 o 
 -18   0  12      821.04      849.00     31.67 o 
 -16   0  12      845.80      921.58     30.68 o 
 -14   0  12      391.70      347.60     20.94 o 
 -12   0  12     2369.66     2127.63     39.42 o 
 -10   0  12     5117.94     5257.29     56.84 o 
  -8   0  12     3806.58     3564.26     45.54 o 
  -6   0  12      673.92      746.23     16.16 o 
  -4   0  12      477.98      339.74     16.50 o 
  -2   0  12     5735.47     5778.41     54.72 o 
   0   0  12     3174.75     3234.50     41.93 o 
   2   0  12     3547.31     3246.56     43.98 o 
   4   0  12    10231.09    10187.84     49.65 o 
   6   0  12     1451.21     1295.13     19.95 o 
   8   0  12     3047.41     3021.88     53.28 o 
  10   0  12     1832.83     2003.13     39.53 o 
  12   0  12     1743.03     1780.94     38.41 o 
  14   0  12     2506.94     2460.91     46.86 o 
  16   0  12        1.50        5.32     13.96 o 
  18   0  12        1.81        3.40     14.93 o 
  20   0  12        3.66        1.77     18.16 o 
  22   0  12       10.26        5.04     19.13 o 
  24   0  12        7.69        2.90     22.69 o 
 -25   1  12       68.31       95.76     15.22 o 
 -23   1  12      141.60      172.46     17.26 o 
 -21   1  12       45.93       66.35     14.38 o 
 -19   1  12     1556.54     1507.87     23.72 o 
 -17   1  12     3426.97     3405.08     65.51 o 
 -15   1  12     4193.85     4167.30     60.60 o 
 -13   1  12      785.82      679.48     17.94 o 
 -11   1  12      879.62     1024.44    104.92 o 
  -9   1  12       10.40        8.92      8.80 o 
  -7   1  12        0.86        7.50      5.34 o 
  -5   1  12      742.65      806.89     17.88 o 
  -3   1  12       12.46       19.93      4.77 o 
  -1   1  12       12.84       17.11      4.75 o 
   1   1  12       16.33       29.29      8.61 o 
   3   1  12      930.71      859.64     12.12 o 
   5   1  12     2304.06     2019.64     20.61 o 
   7   1  12      579.18      515.04     15.38 o 
   9   1  12      127.39      120.02     16.32 o 
  11   1  12     1120.09     1079.32     22.11 o 
  13   1  12      159.05      109.84     11.65 o 
  15   1  12      391.81      344.43     15.87 o 
  17   1  12      182.44      215.52     14.37 o 
  19   1  12      570.78      625.49     21.95 o 
  21   1  12      660.11      760.09     24.35 o 
  23   1  12      260.78      373.93     32.60 o 
  25   1  12      311.13      386.49     35.36 o 
 -24   2  12       17.24       28.56     15.00 o 
 -22   2  12       82.07       69.84     14.97 o 
 -20   2  12      368.50      371.31     35.43 o 
 -18   2  12      108.74      127.21     34.27 o 
 -16   2  12        3.00       32.46     23.63 o 
 -14   2  12     3843.06     4004.76     42.34 o 
 -12   2  12      195.02      189.87     12.26 o 
 -10   2  12     1989.36     1908.08     54.55 o 
  -8   2  12       89.88      108.12      9.36 o 
  -6   2  12     1493.60     1597.38     27.19 o 
  -4   2  12       13.66       15.99      7.68 o 
  -2   2  12       36.00       57.42      8.87 o 
   0   2  12       64.65       34.06      8.88 o 
   2   2  12     3286.50     3417.15     25.64 o 
   4   2  12     2184.45     2132.56     20.78 o 
   6   2  12     2413.12     2351.38     22.74 o 
   8   2  12      262.31      231.48     10.05 o 
  10   2  12      810.71      765.54     69.31 o 
  12   2  12        8.62       -1.28     20.03 o 
  14   2  12      231.58      226.84     24.38 o 
  16   2  12      367.46      418.66     27.61 o 
  18   2  12      186.19      154.25     21.92 o 
  20   2  12        6.12       -4.52     21.38 o 
  22   2  12       67.19       53.22     23.46 o 
  24   2  12       21.89       22.02     27.83 o 
 -23   3  12      162.63      181.43     31.83 o 
 -21   3  12      396.44      439.89     22.80 o 
 -19   3  12      516.77      614.45     76.45 o 
 -17   3  12       23.64       20.35     11.89 o 
 -15   3  12     1407.83     1457.17     30.46 o 
 -13   3  12       83.37       70.02     19.19 o 
 -11   3  12     1016.38      950.67     30.92 o 
  -9   3  12      207.67      147.76     16.47 o 
  -7   3  12       21.35       17.93     12.66 o 
  -5   3  12      364.72      327.54     18.83 o 
  -3   3  12      995.53      921.29     18.87 o 
  -1   3  12       22.00       26.28      8.27 o 
   1   3  12       82.58       75.73      6.34 o 
   3   3  12       60.53       59.35      7.76 o 
   5   3  12      581.18      569.14     18.00 o 
   7   3  12     1614.99     1741.64    107.05 o 
   9   3  12      125.88      116.24     15.68 o 
  11   3  12      685.44      694.67     31.49 o 
  13   3  12      213.81      207.14     25.59 o 
  15   3  12      510.63      494.99     28.69 o 
  17   3  12      554.96      573.97     31.71 o 
  19   3  12      421.70      452.47     32.77 o 
  21   3  12       76.78       81.98     26.44 o 
 -20   4  12        4.97       27.99     22.08 o 
 -18   4  12       90.23       63.14     21.52 o 
 -16   4  12        0.27        3.83     17.11 o 
 -14   4  12      514.65      480.60     29.66 o 
 -12   4  12     1052.25     1091.65     36.88 o 
 -10   4  12     1758.58     1660.80     40.79 o 
  -8   4  12      695.84      710.91     28.20 o 
  -6   4  12       77.12       63.82     11.70 o 
  -4   4  12       42.10       47.82      9.67 o 
  -2   4  12     1969.00     2006.41     30.38 o 
   0   4  12      932.75      906.99     22.33 o 
   2   4  12      260.72      261.01     12.01 o 
   4   4  12        0.37       -1.55      9.67 o 
   6   4  12      933.69      962.61     37.50 o 
   8   4  12      920.65      916.42     23.48 o 
  10   4  12      345.16      330.15     31.52 o 
  12   4  12        3.10        2.16     10.73 o 
  14   4  12        0.62      -10.72     17.76 o 
  16   4  12        2.06       -7.51     15.91 o 
  18   4  12       57.67      102.54     24.68 o 
  20   4  12        1.06       20.12     20.96 o 
 -17   5  12      111.22       84.59     24.85 o 
 -15   5  12       42.35       58.71     13.11 o 
 -13   5  12       48.18       43.80     14.31 o 
 -11   5  12        3.38        5.48     10.42 o 
  -9   5  12        5.60       18.37     19.33 o 
  -7   5  12       10.58        2.98     18.34 o 
  -5   5  12      112.29      110.82     20.61 o 
  -3   5  12       42.08       47.63     20.29 o 
  -1   5  12      340.63      417.56     32.64 o 
   1   5  12      479.71      467.02     30.62 o 
   3   5  12       80.24       57.59     20.45 o 
   5   5  12       52.42       71.82     14.22 o 
   7   5  12       77.06       98.84     14.87 o 
   9   5  12      155.64      143.45     16.51 o 
  11   5  12       28.49        9.90     12.83 o 
  13   5  12       43.56       29.01     13.30 o 
  15   5  12       53.83       68.39     35.90 o 
 -10   6  12        5.11       49.95     25.00 o 
  -8   6  12       47.02       60.18     23.00 o 
  -6   6  12       31.38       15.28     20.02 o 
  -4   6  12        9.41        0.00     20.25 o 
  -2   6  12       16.78        7.96     21.78 o 
   0   6  12        2.91       -8.49     21.39 o 
   2   6  12       57.80       74.63     16.01 o 
   4   6  12      159.60      121.21     21.41 o 
   6   6  12       94.88      115.33     53.19 o 
   8   6  12       79.70       81.37     35.76 o 
 -25   1  13        2.51      -17.14     46.29 o 
 -23   1  13        0.06      -12.61     25.55 o 
 -21   1  13       18.24       16.01     24.48 o 
 -19   1  13       39.46       38.46     12.73 o 
 -17   1  13       43.84       38.09     11.99 o 
 -15   1  13       80.33       91.24     13.83 o 
 -13   1  13     1092.39     1070.33     25.73 o 
 -11   1  13      684.46      633.73     21.34 o 
  -9   1  13     2907.06     2909.32     49.68 o 
  -7   1  13       43.73       44.57      8.70 o 
  -5   1  13       54.49       45.13      9.41 o 
  -3   1  13      424.58      414.39     11.82 o 
  -1   1  13      178.44      167.59      7.63 o 
   1   1  13      546.54      674.15     26.39 o 
   3   1  13      229.94      251.15     11.86 o 
   5   1  13        8.23        9.49      9.34 o 
   7   1  13       27.40       18.60      9.27 o 
   9   1  13        3.71       -8.01     11.12 o 
  11   1  13      121.76      112.28     12.24 o 
  13   1  13      101.52       89.83     11.26 o 
  15   1  13       70.75       36.52     10.98 o 
  17   1  13      114.05       67.14     12.16 o 
  19   1  13        4.45        3.44     11.66 o 
  21   1  13       10.53       22.43     14.38 o 
  23   1  13        1.98        5.87     24.73 o 
 -24   2  13        1.31       18.79     24.37 o 
 -22   2  13        0.49        5.41     25.77 o 
 -20   2  13        0.61       27.45     15.32 o 
 -18   2  13      811.61      863.07     34.44 o 
 -16   2  13      429.14      494.08     27.61 o 
 -14   2  13      288.84      257.84     22.79 o 
 -12   2  13      511.65      451.26     15.95 o 
 -10   2  13     1335.90     1220.60     21.76 o 
  -8   2  13       28.03       25.58      8.74 o 
  -6   2  13       25.18       16.82      5.34 o 
  -4   2  13       41.71       26.27     12.16 o 
  -2   2  13       58.30       51.30     10.39 o 
   0   2  13      128.88       89.29      9.87 o 
   2   2  13      331.30      403.17     11.48 o 
   4   2  13      370.09      417.55     22.54 o 
   6   2  13      227.42      211.40     10.65 o 
   8   2  13       51.89       51.61      8.23 o 
  10   2  13      162.48      143.21     21.65 o 
  12   2  13     1160.12     1036.23     35.52 o 
  14   2  13      429.45      376.17     25.94 o 
  16   2  13      378.44      420.50     27.72 o 
  18   2  13      517.94      540.71     33.98 o 
  20   2  13       90.49       77.97     24.99 o 
  22   2  13       12.43        0.44     25.93 o 
 -23   3  13      224.35      249.06     42.97 o 
 -21   3  13       31.82       83.13     47.78 o 
 -19   3  13      121.93      154.09     24.39 o 
 -17   3  13       24.51       36.14     13.85 o 
 -15   3  13      711.85      604.12     31.17 o 
 -13   3  13       62.38       57.93     18.27 o 
 -11   3  13        2.87       21.51     15.45 o 
  -9   3  13      447.93      386.59     22.38 o 
  -7   3  13      191.05      193.36     17.29 o 
  -5   3  13      590.38      561.69     23.53 o 
  -3   3  13       96.22      106.33     11.08 o 
  -1   3  13        0.62        0.45      8.92 o 
   1   3  13       42.85       47.45      9.17 o 
   3   3  13      263.43      259.43     16.30 o 
   5   3  13      397.05      388.26     16.83 o 
   7   3  13      791.36      767.76     21.83 o 
   9   3  13      175.71      156.04     14.31 o 
  11   3  13     3043.67     2774.47    205.65 o 
  13   3  13      325.38      288.62     25.36 o 
  15   3  13       71.67       79.42     21.47 o 
  17   3  13       23.27       -2.10     22.86 o 
  19   3  13        0.10       -8.02     24.80 o 
  21   3  13        0.91        2.24     22.77 o 
 -20   4  13      185.96      223.05     28.40 o 
 -18   4  13      234.73      290.30     27.25 o 
 -16   4  13      403.34      435.29     29.59 o 
 -14   4  13      183.60      205.99     22.45 o 
 -12   4  13      378.16      375.08     25.95 o 
 -10   4  13       45.65       37.36     17.19 o 
  -8   4  13       62.24       42.40     16.83 o 
  -6   4  13        0.77       -1.99     14.41 o 
  -4   4  13      156.14      104.82     10.92 o 
  -2   4  13       26.91       33.06     11.65 o 
   0   4  13       46.14       51.02     12.33 o 
   2   4  13      265.33      240.09     15.58 o 
   4   4  13      527.77      462.66     25.83 o 
   6   4  13        2.70       -4.59     10.02 o 
   8   4  13        7.83       -5.87     11.60 o 
  10   4  13       28.07       35.10     11.46 o 
  12   4  13      100.50       67.68     16.06 o 
  14   4  13       20.37       20.35     14.53 o 
  16   4  13      136.20      145.60     23.30 o 
  18   4  13      128.52      187.81     28.21 o 
 -15   5  13        6.96       -4.48     12.66 o 
 -13   5  13      108.18      110.40     15.17 o 
 -11   5  13      117.59      104.51     23.15 o 
  -9   5  13      144.41      162.85     23.62 o 
  -7   5  13       65.20       44.04     19.70 o 
  -5   5  13        2.27        2.84     17.67 o 
  -3   5  13      533.69      522.80     31.83 o 
  -1   5  13      401.74      483.93     34.02 o 
   1   5  13       38.34       49.93     22.83 o 
   3   5  13        9.91       11.93     21.10 o 
   5   5  13       42.70       17.90     20.74 o 
   7   5  13      622.06      630.08     22.40 o 
   9   5  13      444.41      416.60     20.86 o 
  11   5  13        7.80      -22.53     22.53 o 
  13   5  13       40.90       25.51     14.50 o 
  15   5  13       55.38       53.66     22.84 o 
  -8   6  13       22.29       81.62     28.44 o 
  -6   6  13       28.80       29.17     20.57 o 
  -4   6  13       32.41       29.21     23.33 o 
  -2   6  13        0.38       -1.43     21.93 o 
   0   6  13        6.15      -13.54     22.54 o 
   2   6  13       91.88      104.39     20.43 o 
   4   6  13       92.05       89.99     20.64 o 
   6   6  13       37.78       34.61     15.63 o 
 -26   0  14        9.51       -8.49     20.99 o 
 -24   0  14        4.69       -5.56     17.68 o 
 -22   0  14       13.31      -14.41     20.01 o 
 -20   0  14     1230.00     1208.09     39.60 o 
 -18   0  14      420.84      381.62     25.34 o 
 -16   0  14      220.22      178.86     19.36 o 
 -14   0  14      280.37      248.28     20.37 o 
 -12   0  14      435.91      398.56     21.90 o 
 -10   0  14     3290.54     3091.58     47.45 o 
  -8   0  14       71.21      132.29     16.85 o 
  -6   0  14       26.19       31.62     13.70 o 
  -4   0  14      492.84      525.25     21.39 o 
  -2   0  14     1594.41     1527.50     33.03 o 
   0   0  14      118.43      117.27     15.54 o 
   2   0  14     5351.55     5266.76     59.90 o 
   4   0  14     1594.30     1436.84     47.43 o 
   6   0  14     3047.91     2803.31     46.25 o 
   8   0  14     2286.22     2186.19     42.22 o 
  10   0  14       11.03        1.99     16.14 o 
  12   0  14       55.71       43.17     17.14 o 
  14   0  14       17.61       -5.07     13.39 o 
  16   0  14      290.26      377.61     25.35 o 
  18   0  14      552.30      532.58     27.82 o 
  20   0  14      120.40      130.74     22.82 o 
  22   0  14      309.55      350.08     27.95 o 
  24   0  14      101.69      101.07     23.77 o 
 -25   1  14      120.01      107.57     31.36 o 
 -23   1  14      143.52       81.36     22.60 o 
 -21   1  14       51.71       33.81     18.59 o 
 -19   1  14      297.70      356.33     36.49 o 
 -17   1  14      406.32      492.93     19.19 o 
 -15   1  14      522.70      421.55     17.17 o 
 -13   1  14     1393.90     1328.70     28.33 o 
 -11   1  14     2168.37     2098.58     29.23 o 
  -9   1  14     3763.17     3645.66     51.24 o 
  -7   1  14      597.10      497.44     24.41 o 
  -5   1  14      530.66      508.91     11.19 o 
  -3   1  14      731.55      682.04     15.14 o 
  -1   1  14      287.96      308.18     15.05 o 
   1   1  14     3100.51     3256.29     27.24 o 
   3   1  14      239.25      246.65     15.96 o 
   5   1  14      290.37      262.16     13.84 o 
   7   1  14       75.66       55.12     18.24 o 
   9   1  14       45.89       54.71     11.91 o 
  11   1  14       23.37       44.40     11.18 o 
  13   1  14        1.16       -7.06     10.47 o 
  15   1  14       61.47       57.36     11.74 o 
  17   1  14      250.78      223.15     27.06 o 
  19   1  14       96.72       86.55     14.49 o 
  21   1  14        0.25       14.42     20.03 o 
  23   1  14      401.80      414.12     33.09 o 
 -24   2  14       49.17       76.27     16.63 o 
 -22   2  14       23.29       22.95     28.38 o 
 -20   2  14        0.09       -3.61     19.24 o 
 -18   2  14      752.74      716.65     34.08 o 
 -16   2  14      585.22      557.33     30.13 o 
 -14   2  14      285.91      240.83     22.82 o 
 -12   2  14      191.35      157.74     12.49 o 
 -10   2  14      180.20      172.42     18.07 o 
  -8   2  14       34.95       47.58     10.19 o 
  -6   2  14      321.80      344.11     13.68 o 
  -4   2  14      231.49      249.99     17.95 o 
  -2   2  14      168.51      148.45     11.40 o 
   0   2  14      106.78       91.65     18.88 o 
   2   2  14      993.76      987.91     16.53 o 
   4   2  14     1495.22     1386.31     32.87 o 
   6   2  14     3503.48     3556.83     29.64 o 
   8   2  14      230.07      243.00     17.73 o 
  10   2  14     2843.07     2639.33     52.75 o 
  12   2  14      154.16      117.14     19.77 o 
  14   2  14      183.51      197.00     23.04 o 
  16   2  14       43.48       66.57     20.20 o 
  18   2  14      522.31      552.54     33.64 o 
  20   2  14      945.00     1021.45     43.94 o 
  22   2  14      890.63     1013.30     46.06 o 
 -21   3  14       55.73      115.79     44.71 o 
 -19   3  14        2.42       -9.70     19.13 o 
 -17   3  14      229.92      267.87     25.48 o 
 -15   3  14      607.78      642.71     31.03 o 
 -13   3  14      654.93      607.90     29.18 o 
 -11   3  14     1321.25     1293.77     36.91 o 
  -9   3  14      290.64      302.03     21.18 o 
  -7   3  14      965.78      943.88     30.19 o 
  -5   3  14     1312.71     1312.57     24.30 o 
  -3   3  14     1700.57     1598.14     25.99 o 
  -1   3  14      647.14      583.56     30.27 o 
   1   3  14      376.39      385.38     15.06 o 
   3   3  14      414.35      398.13     16.58 o 
   5   3  14      791.69      794.76     28.60 o 
   7   3  14       42.20       32.03     12.21 o 
   9   3  14      131.20      128.69     19.37 o 
  11   3  14      386.82      394.41     27.66 o 
  13   3  14      187.15      162.19     20.41 o 
  15   3  14       43.86       55.07     20.17 o 
  17   3  14       21.17       10.77     21.78 o 
  19   3  14       50.35       73.63     25.52 o 
  21   3  14        0.03       -2.96     19.58 o 
 -20   4  14       94.65       95.69     20.81 o 
 -18   4  14        6.17       -0.41     17.41 o 
 -16   4  14       24.57        3.52     19.25 o 
 -14   4  14      102.93       87.21     18.22 o 
 -12   4  14        5.77       10.81     17.72 o 
 -10   4  14      158.86      156.46     19.67 o 
  -8   4  14      206.41      204.60     20.53 o 
  -6   4  14        1.83        3.40     14.77 o 
  -4   4  14       77.85       50.43      8.81 o 
  -2   4  14       99.21       93.65     13.43 o 
   0   4  14        3.33        7.00     11.41 o 
   2   4  14        5.18        1.84     11.22 o 
   4   4  14        2.69        2.48     11.58 o 
   6   4  14      147.29      147.20     12.12 o 
   8   4  14       77.67       73.17     13.48 o 
  10   4  14       17.88       17.90     11.65 o 
  12   4  14        0.46       -5.35     17.25 o 
  14   4  14      170.09      139.19     21.19 o 
  16   4  14      196.90      203.77     26.91 o 
  18   4  14      155.42      176.03     26.91 o 
 -15   5  14       84.88       68.34     19.82 o 
 -13   5  14      219.86      183.67     37.01 o 
 -11   5  14       39.82       15.90     21.80 o 
  -9   5  14      107.37      118.01     22.24 o 
  -7   5  14       69.76       51.03     20.87 o 
  -5   5  14        0.05       -1.60     17.71 o 
  -3   5  14       22.26       43.41     19.89 o 
  -1   5  14       18.73       52.45     23.11 o 
   1   5  14      211.73      263.08     30.96 o 
   3   5  14      219.12      216.08     27.83 o 
   5   5  14      230.82      214.75     26.35 o 
   7   5  14      198.27      220.87     23.21 o 
   9   5  14       16.63      -17.26     17.26 o 
  11   5  14       23.00      -31.25     31.25 o 
  13   5  14       13.73       -0.61     15.68 o 
  -6   6  14        9.13       28.08     24.39 o 
  -4   6  14        2.43      -24.41     24.41 o 
  -2   6  14       42.06        7.29     23.92 o 
   0   6  14        0.04      -21.05     22.57 o 
   2   6  14       43.67       20.53     20.17 o 
   4   6  14       24.70       34.36     19.00 o 
 -25   1  15       13.96      -23.40     23.40 o 
 -23   1  15        2.36      -13.47     18.85 o 
 -21   1  15        5.57      -18.58     19.51 o 
 -19   1  15      145.43      202.34     31.00 o 
 -17   1  15      185.87      154.34     14.37 o 
 -15   1  15        0.09       -0.61     11.95 o 
 -13   1  15      421.74      415.07     29.24 o 
 -11   1  15     1024.43     1061.70     22.66 o 
  -9   1  15      332.69      357.48     16.58 o 
  -7   1  15      358.00      318.63     16.46 o 
  -5   1  15       67.57       59.55     10.88 o 
  -3   1  15     1043.66     1026.54     20.77 o 
  -1   1  15      342.22      378.02     22.06 o 
   1   1  15      875.77      862.43     26.66 o 
   3   1  15       74.87       79.88     11.85 o 
   5   1  15      700.62      711.25     19.87 o 
   7   1  15      136.39      116.42     12.96 o 
   9   1  15       67.71       67.74     12.16 o 
  11   1  15       42.57       38.04     11.43 o 
  13   1  15       25.99        8.02     11.13 o 
  15   1  15       44.84       29.42     14.57 o 
  17   1  15       48.24       50.10     12.71 o 
  19   1  15        5.00      -11.77     11.77 o 
  21   1  15        1.73        3.23     19.22 o 
  23   1  15      120.90      147.31     25.88 o 
 -24   2  15        1.69      -23.38     23.38 o 
 -22   2  15       39.26        7.05     20.57 o 
 -20   2  15      490.15      452.51     31.77 o 
 -18   2  15       93.04       66.62     19.63 o 
 -16   2  15      152.18      110.41     22.23 o 
 -14   2  15      200.05      201.96     21.98 o 
 -12   2  15      311.61      329.78     25.29 o 
 -10   2  15      407.97      457.18     16.41 o 
  -8   2  15       92.04       85.48     11.22 o 
  -6   2  15      800.18      733.06     18.49 o 
  -4   2  15      567.85      558.61     23.80 o 
  -2   2  15       89.45       86.84     20.66 o 
   0   2  15       34.18       34.99     11.17 o 
   2   2  15     1848.41     1769.05     22.00 o 
   4   2  15      213.83      197.58     14.70 o 
   6   2  15      554.26      456.50     68.23 o 
   8   2  15        6.21       -8.38     10.75 o 
  10   2  15      125.41      115.33     21.08 o 
  12   2  15      176.38      143.85     19.97 o 
  14   2  15       20.47       16.88     18.89 o 
  16   2  15       20.53       26.54     18.80 o 
  18   2  15        2.10        3.97     21.26 o 
  20   2  15        9.63       -3.04     25.00 o 
 -21   3  15        5.45        5.99     17.84 o 
 -19   3  15      593.89      496.01     30.02 o 
 -17   3  15      115.14      136.80     21.42 o 
 -15   3  15       38.59       -1.15     16.67 o 
 -13   3  15        4.68        1.62     16.17 o 
 -11   3  15      109.10       75.96     19.31 o 
  -9   3  15       55.06       48.70     16.73 o 
  -7   3  15       12.44       20.74     15.92 o 
  -5   3  15      101.60       93.82     12.39 o 
  -3   3  15      369.76      370.52     38.35 o 
  -1   3  15       20.58       25.21     10.98 o 
   1   3  15       24.03       15.87     10.86 o 
   3   3  15      893.96      890.51     23.09 o 
   5   3  15      794.37      852.95     22.72 o 
   7   3  15        6.25        0.77     11.87 o 
   9   3  15        1.94        8.91     22.69 o 
  11   3  15       78.56       65.50     20.14 o 
  13   3  15       13.15       17.41     15.77 o 
  15   3  15      369.00      396.60     29.51 o 
  17   3  15      527.80      567.33     33.68 o 
  19   3  15      284.81      240.06     29.13 o 
 -18   4  15        3.85        7.25     19.65 o 
 -16   4  15       13.98        8.63     17.36 o 
 -14   4  15       23.36       25.87     19.74 o 
 -12   4  15      419.77      399.54     25.74 o 
 -10   4  15      357.26      353.48     25.13 o 
  -8   4  15       94.60      104.23     17.54 o 
  -6   4  15       29.63       24.73     15.11 o 
  -4   4  15      554.03      572.53     20.94 o 
  -2   4  15       93.93       74.82     13.77 o 
   0   4  15      208.00      215.47     16.50 o 
   2   4  15      217.05      226.34     16.45 o 
   4   4  15      127.24      124.26     14.64 o 
   6   4  15      148.08      198.30     41.64 o 
   8   4  15      116.27      123.37     15.22 o 
  10   4  15        1.91      -16.10     16.10 o 
  12   4  15        2.80      -15.12     16.41 o 
  14   4  15       69.04       67.61     20.39 o 
  16   4  15      140.64      182.53     26.13 o 
 -13   5  15      123.58      101.23     38.04 o 
 -11   5  15       21.48       34.53     19.93 o 
  -9   5  15       33.39        2.73     17.82 o 
  -7   5  15        0.85       -3.83     20.62 o 
  -5   5  15      191.39      179.08     23.31 o 
  -3   5  15        1.93       13.93     19.02 o 
  -1   5  15        0.06       22.19     22.04 o 
   1   5  15      103.01      117.30     25.42 o 
   3   5  15      110.22       85.91     25.08 o 
   5   5  15        9.02       14.02     21.17 o 
   7   5  15      134.49      107.87     22.50 o 
   9   5  15        3.27      -17.47     17.47 o 
  11   5  15        1.93      -12.54     12.54 o 
 -24   0  16      127.86      111.90     20.18 o 
 -22   0  16      487.14      486.44     31.96 o 
 -20   0  16     1401.06     1492.95     43.42 o 
 -18   0  16     1540.75     1570.46     44.21 o 
 -16   0  16      884.57      920.29     33.99 o 
 -14   0  16      850.88      842.98     30.81 o 
 -12   0  16      967.30      901.77     30.84 o 
 -10   0  16      626.27      685.41     27.72 o 
  -8   0  16       63.36       48.90     16.90 o 
  -6   0  16     5759.89     5453.96     63.90 o 
  -4   0  16     7599.04     7319.57     73.12 o 
  -2   0  16     2604.92     2394.07     44.14 o 
   0   0  16       66.74       97.98     12.68 o 
   2   0  16      656.05      658.50     27.13 o 
   4   0  16       68.75       41.98     14.71 o 
   6   0  16       14.96       -0.76     15.85 o 
   8   0  16      372.15      280.56     21.07 o 
  10   0  16        0.03        8.53     14.23 o 
  12   0  16      322.73      253.93     22.57 o 
  14   0  16      314.19      241.91     20.59 o 
  16   0  16       21.19        6.52     15.19 o 
  18   0  16        0.68      -15.93     15.93 o 
  20   0  16        1.27      -21.73     21.73 o 
  22   0  16      213.47      317.76     31.39 o 
 -23   1  16       34.54       -5.54     24.09 o 
 -21   1  16        3.92      -15.62     19.96 o 
 -19   1  16        0.08       13.98     19.84 o 
 -17   1  16      631.51      628.09     21.12 o 
 -15   1  16      126.07      137.19     13.01 o 
 -13   1  16        7.42       -0.81     10.99 o 
 -11   1  16      367.23      306.68     16.51 o 
  -9   1  16        2.00        0.75     10.69 o 
  -7   1  16        0.12       -4.41     11.01 o 
  -5   1  16      403.71      364.96     20.01 o 
  -3   1  16      308.25      321.81     19.31 o 
  -1   1  16     1970.20     1985.61     30.01 o 
   1   1  16     4745.84     4707.28     36.53 o 
   3   1  16     4244.90     4119.76     99.82 o 
   5   1  16      859.57      881.10     24.24 o 
   7   1  16      783.91      806.36     28.00 o 
   9   1  16      444.22      399.81     17.56 o 
  11   1  16      797.90      787.48     31.12 o 
  13   1  16       23.14       32.11     11.48 o 
  15   1  16      158.36      169.26     14.43 o 
  17   1  16      108.80      108.45     14.59 o 
  19   1  16       46.22       47.19     17.40 o 
  21   1  16      171.91      167.38     25.97 o 
 -22   2  16      300.46      308.88     31.01 o 
 -20   2  16       27.97       33.90     21.89 o 
 -18   2  16      716.90      831.81     36.84 o 
 -16   2  16        7.97       -6.74     16.96 o 
 -14   2  16      206.21      183.86     20.96 o 
 -12   2  16        3.45       -0.30      9.87 o 
 -10   2  16      295.15      279.94     17.82 o 
  -8   2  16      980.24      940.33     24.34 o 
  -6   2  16      843.74      818.53     47.54 o 
  -4   2  16       77.05       76.58     16.76 o 
  -2   2  16      338.03      291.55     15.37 o 
   0   2  16      168.58      179.86     18.49 o 
   2   2  16      318.46      352.82     13.20 o 
   4   2  16     1752.78     1699.13     36.45 o 
   6   2  16      392.22      284.40     33.99 o 
   8   2  16      248.04      175.35     38.15 o 
  10   2  16      210.07      198.32     24.16 o 
  12   2  16      142.71      130.07     20.73 o 
  14   2  16      327.27      304.20     25.10 o 
  16   2  16       48.01       14.53     20.38 o 
  18   2  16       23.28      -15.05     23.95 o 
  20   2  16        4.57       -2.53     26.33 o 
 -21   3  16        0.65      -22.13     22.13 o 
 -19   3  16       81.49       74.40     22.08 o 
 -17   3  16       91.61      101.26     21.79 o 
 -15   3  16       24.65       11.87     18.00 o 
 -13   3  16      496.05      438.53     27.60 o 
 -11   3  16      264.69      248.03     22.74 o 
  -9   3  16        5.01       13.12     17.16 o 
  -7   3  16      165.69      122.12     17.44 o 
  -5   3  16      194.83      242.25     33.08 o 
  -3   3  16     1243.34     1182.65     25.14 o 
  -1   3  16     1520.19     1450.77     26.70 o 
   1   3  16      170.74      197.86     14.42 o 
   3   3  16     1068.33     1109.63     26.04 o 
   5   3  16      189.02      175.90     15.49 o 
   7   3  16      504.10      519.70     21.74 o 
   9   3  16        2.59       -1.81     13.57 o 
  11   3  16        9.54       -2.40     18.16 o 
  13   3  16      258.87      241.38     24.10 o 
  15   3  16      230.04      228.03     25.69 o 
  17   3  16      181.08      259.92     28.40 o 
  19   3  16       51.65       64.38     24.50 o 
 -18   4  16      134.07      147.52     20.60 o 
 -16   4  16      130.12      166.03     25.61 o 
 -14   4  16      206.82      195.30     24.40 o 
 -12   4  16       22.86       31.17     18.33 o 
 -10   4  16      182.51      207.90     22.74 o 
  -8   4  16       83.97      104.71     19.41 o 
  -6   4  16      869.49      812.76     31.31 o 
  -4   4  16      752.80      613.44     83.99 o 
  -2   4  16      518.06      535.75     27.89 o 
   0   4  16      146.61      140.22     15.04 o 
   2   4  16       66.53       49.22     12.88 o 
   4   4  16      137.54      111.95     15.61 o 
   6   4  16      178.42      222.15     17.11 o 
   8   4  16       81.17      123.25     52.23 o 
  10   4  16        0.03      -14.67     14.67 o 
  12   4  16       26.52       -0.38     17.65 o 
  14   4  16       45.88       53.34     20.12 o 
 -13   5  16       29.73       23.39     13.45 o 
 -11   5  16        0.00        9.22     19.06 o 
  -9   5  16       53.42       50.48     22.34 o 
  -7   5  16       37.78       47.50     22.36 o 
  -5   5  16      101.72      118.36     24.58 o 
  -3   5  16       19.64       18.33     22.02 o 
  -1   5  16       27.43       18.27     22.32 o 
   1   5  16       71.15      108.13     23.53 o 
   3   5  16        7.53      -13.91     22.94 o 
   5   5  16       30.33       14.32     21.20 o 
   7   5  16       73.81       38.74     19.61 o 
   9   5  16       27.48       -8.70     19.10 o 
 -23   1  17       40.48       32.02     20.04 o 
 -21   1  17       65.20       53.47     23.27 o 
 -19   1  17      189.68      237.94     53.58 o 
 -17   1  17        0.62       41.62     13.81 o 
 -15   1  17       20.83       26.87     18.02 o 
 -13   1  17       11.97       16.44     10.86 o 
 -11   1  17      373.39      360.27     16.48 o 
  -9   1  17      587.89      581.08     19.01 o 
  -7   1  17     1149.00     1023.28     23.04 o 
  -5   1  17      609.33      589.99     19.17 o 
  -3   1  17        6.85        5.04     11.41 o 
  -1   1  17       64.83       90.35     24.69 o 
   1   1  17      492.98      565.47     17.78 o 
   3   1  17        0.05       36.70     13.69 o 
   5   1  17      674.42      639.25     31.21 o 
   7   1  17       20.78       15.32     13.08 o 
   9   1  17       54.69       61.69     13.47 o 
  11   1  17       55.22       68.14     12.89 o 
  13   1  17        8.50      -10.02     12.43 o 
  15   1  17        3.21       -3.70     11.22 o 
  17   1  17       28.51       10.23     12.60 o 
  19   1  17       28.90       29.12     18.53 o 
  21   1  17        4.09      -21.24     22.87 o 
 -22   2  17       62.02       35.50     22.48 o 
 -20   2  17       96.07       90.52     21.58 o 
 -18   2  17       47.58       49.07     19.64 o 
 -16   2  17        7.06       -4.74     18.94 o 
 -14   2  17       38.15       30.59     17.33 o 
 -12   2  17       14.68        0.55     10.45 o 
 -10   2  17      135.01      127.80     12.84 o 
  -8   2  17      296.89      291.04     24.96 o 
  -6   2  17      262.81      248.92     14.66 o 
  -4   2  17       16.58       -0.46     15.91 o 
  -2   2  17        1.13       -1.63     11.71 o 
   0   2  17      154.40      143.47     16.08 o 
   2   2  17     1116.39     1077.05     30.72 o 
   4   2  17      260.36      207.76     27.19 o 
   6   2  17       81.67       54.76     21.24 o 
   8   2  17      110.91      113.25     23.22 o 
  10   2  17       16.72        7.28     18.94 o 
  12   2  17        0.39       -5.04     20.26 o 
  14   2  17       11.35        9.69     16.89 o 
  16   2  17        1.66      -22.74     22.74 o 
  18   2  17       72.25       61.91     23.35 o 
 -19   3  17       30.06       42.59     17.73 o 
 -17   3  17        0.29      -17.56     21.08 o 
 -15   3  17        1.20      -16.57     16.57 o 
 -13   3  17      103.51       86.54     18.54 o 
 -11   3  17       29.96       21.98     16.86 o 
  -9   3  17       35.46       29.65     15.16 o 
  -7   3  17      382.07      391.84     25.04 o 
  -5   3  17       24.26       28.73     11.91 o 
  -3   3  17        1.34        4.92     12.78 o 
  -1   3  17      123.90      126.07     14.63 o 
   1   3  17      369.18      377.31     19.95 o 
   3   3  17      119.27      101.66     10.30 o 
   5   3  17      152.54      140.79     14.35 o 
   7   3  17       82.15      108.63     27.56 o 
   9   3  17       69.12       58.19     20.62 o 
  11   3  17        4.02        4.15     17.82 o 
  13   3  17       40.18        3.58     19.48 o 
  15   3  17       29.62       56.46     22.49 o 
  17   3  17        0.19       -2.86     22.73 o 
 -16   4  17        7.31       22.98     18.24 o 
 -14   4  17      166.51      194.46     24.27 o 
 -12   4  17        0.04        6.50     16.45 o 
 -10   4  17        0.65       -4.35     15.45 o 
  -8   4  17       22.23       23.03     15.79 o 
  -6   4  17      129.87      123.36     18.47 o 
  -4   4  17      411.87      322.64     64.80 o 
  -2   4  17      209.20      208.70     17.62 o 
   0   4  17      118.63      138.27     16.16 o 
   2   4  17       25.57       23.37     14.22 o 
   4   4  17      143.92      177.05     17.04 o 
   6   4  17      101.73      114.40     16.10 o 
   8   4  17      324.50      343.01     18.50 o 
  10   4  17       15.95       24.29     16.18 o 
  12   4  17       38.52       53.58     16.43 o 
  14   4  17       43.00       73.81     20.47 o 
 -11   5  17      180.55      186.08     27.82 o 
  -9   5  17       71.02       72.50     22.93 o 
  -7   5  17      118.26       93.46     22.81 o 
  -5   5  17      106.96      128.02     23.45 o 
  -3   5  17       54.63       78.84     23.92 o 
  -1   5  17       67.54       72.50     20.56 o 
   1   5  17        3.27       74.41     26.69 o 
   3   5  17      127.16      161.73     27.89 o 
   5   5  17      103.02       71.77     22.06 o 
   7   5  17        0.36       -9.42     21.01 o 
 -22   0  18       46.65      125.92     24.53 o 
 -20   0  18      695.57      737.03     36.24 o 
 -18   0  18      820.35      811.08     35.78 o 
 -16   0  18      837.36      908.13     35.98 o 
 -14   0  18      147.29      186.95     23.25 o 
 -12   0  18     1769.67     1873.90     44.65 o 
 -10   0  18      422.77      495.89     26.69 o 
  -8   0  18        1.62        4.97     15.59 o 
  -6   0  18      191.01      199.95     20.31 o 
  -4   0  18       64.01       56.90     18.75 o 
  -2   0  18     3050.75     3258.31     54.27 o 
   0   0  18     5791.57     5610.99     72.61 o 
   2   0  18     2952.69     2832.81     53.34 o 
   4   0  18      512.58      480.76     26.50 o 
   6   0  18      254.83      263.42     23.91 o 
   8   0  18      820.39      810.72     33.43 o 
  10   0  18       49.13       57.83     18.28 o 
  12   0  18       64.08       86.85     20.87 o 
  14   0  18      288.39      251.65     23.55 o 
  16   0  18        8.77      -18.74     18.74 o 
  18   0  18       12.23      -18.89     18.89 o 
  20   0  18       21.84      -13.31     22.72 o 
 -21   1  18      668.06      630.70     35.45 o 
 -19   1  18      461.40      488.68     21.52 o 
 -17   1  18      136.38      176.03     19.07 o 
 -15   1  18       34.58       57.91     13.82 o 
 -13   1  18      115.99      135.43     14.39 o 
 -11   1  18       10.78       11.87     11.35 o 
  -9   1  18      149.46      125.04     13.28 o 
  -7   1  18      657.92      534.24     19.12 o 
  -5   1  18      385.26      380.45     52.96 o 
  -3   1  18      782.80      735.77     21.58 o 
  -1   1  18       62.56       76.02     14.49 o 
   1   1  18        4.09       14.28     10.50 o 
   3   1  18     1268.25     1295.18     27.38 o 
   5   1  18      720.16      711.27     24.89 o 
   7   1  18      883.63      822.47     23.27 o 
   9   1  18      927.90      886.12     30.82 o 
  11   1  18      269.96      265.58     17.01 o 
  13   1  18      132.46      141.88     17.87 o 
  15   1  18      261.17      241.41     18.05 o 
  17   1  18      123.62       89.01     31.99 o 
  19   1  18      237.08      242.68     27.71 o 
 -20   2  18        9.61        0.17     20.31 o 
 -18   2  18      250.16      235.09     27.79 o 
 -16   2  18      163.45      155.53     21.43 o 
 -14   2  18      526.89      528.73     30.08 o 
 -12   2  18       21.89       20.27     11.87 o 
 -10   2  18       11.93        7.24     10.80 o 
  -8   2  18       39.00       85.40     14.25 o 
  -6   2  18      582.45      566.05     27.82 o 
  -4   2  18      342.37      337.72     17.94 o 
  -2   2  18      693.02      715.62     25.26 o 
   0   2  18      523.47      510.45     15.84 o 
   2   2  18     2358.94     2308.95     59.81 o 
   4   2  18      133.91       93.43     13.25 o 
   6   2  18      853.11      871.90     36.32 o 
   8   2  18       14.97       39.71     21.60 o 
  10   2  18       57.19       82.79     21.85 o 
  12   2  18       55.28       67.68     19.05 o 
  14   2  18       42.70        7.82     21.43 o 
  16   2  18       19.91      -21.95     21.95 o 
  18   2  18       31.40       32.09     18.59 o 
 -19   3  18      125.66      176.17     25.40 o 
 -17   3  18      118.05      125.34     22.24 o 
 -15   3  18      234.42      210.10     24.01 o 
 -13   3  18       16.69       15.05     18.19 o 
 -11   3  18        7.46        3.12     16.91 o 
  -9   3  18        1.56      -14.64     17.17 o 
  -7   3  18      276.24      274.65     22.53 o 
  -5   3  18      179.94      143.36     14.62 o 
  -3   3  18      493.89      442.72     19.25 o 
  -1   3  18       93.80       90.66     13.93 o 
   1   3  18       26.69       20.15     12.54 o 
   3   3  18      265.51      209.61     14.65 o 
   5   3  18       17.27       11.88     12.05 o 
   7   3  18      596.66      587.18     21.73 o 
   9   3  18        2.18       13.90     18.86 o 
  11   3  18       19.36       27.50     20.25 o 
  13   3  18       15.46        3.82     18.03 o 
  15   3  18      188.86      220.70     24.17 o 
 -14   4  18      107.53       93.46     20.11 o 
 -12   4  18       97.66      118.80     22.57 o 
 -10   4  18      100.68       94.59     20.16 o 
  -8   4  18        0.12        2.69     17.63 o 
  -6   4  18      287.36      316.84     17.96 o 
  -4   4  18      348.53      359.20     28.99 o 
  -2   4  18      717.17      705.71     40.64 o 
   0   4  18      391.69      432.90     20.33 o 
   2   4  18      171.63      173.56     34.42 o 
   4   4  18      315.39      324.48     18.56 o 
   6   4  18       78.49      116.60     16.77 o 
   8   4  18       65.97       48.40     16.67 o 
  10   4  18       31.02       32.01     19.96 o 
  12   4  18       23.38        9.29     18.61 o 
  -7   5  18        8.00      -14.43     23.39 o 
  -5   5  18        0.03       -3.73     22.19 o 
  -3   5  18        5.05       29.22     23.91 o 
  -1   5  18        7.01       -1.39     24.06 o 
   1   5  18       16.28       11.13     22.63 o 
   3   5  18        4.19       42.27     27.23 o 
   5   5  18       13.35       -9.21     23.44 o 
 -21   1  19       18.85       21.03     24.51 o 
 -19   1  19        3.48       51.35     15.03 o 
 -17   1  19       14.26       18.23     14.35 o 
 -15   1  19        0.08       19.92     14.20 o 
 -13   1  19        0.63        0.67     12.06 o 
 -11   1  19       85.48       85.05     13.24 o 
  -9   1  19       24.23       11.90     14.92 o 
  -7   1  19        0.01        0.38     11.21 o 
  -5   1  19      106.20      103.40     20.00 o 
  -3   1  19      213.38      211.51     22.85 o 
  -1   1  19     1660.02     1639.06     30.69 o 
   1   1  19      153.37      174.34     13.54 o 
   3   1  19      862.21      835.10     23.99 o 
   5   1  19        8.19        0.23     12.92 o 
   7   1  19       41.96       44.12     13.99 o 
   9   1  19       26.09       31.38     13.91 o 
  11   1  19       76.92       99.05     13.68 o 
  13   1  19       11.68        9.64     21.45 o 
  15   1  19        1.53      -13.12     13.12 o 
  17   1  19        0.24      -21.12     21.12 o 
 -20   2  19        8.10       23.07     22.23 o 
 -18   2  19        4.52      -10.18     19.10 o 
 -16   2  19        0.03        5.38     19.89 o 
 -14   2  19        1.03       15.62     19.03 o 
 -12   2  19        2.79       -7.82     11.03 o 
 -10   2  19       52.46       54.51     12.23 o 
  -8   2  19       49.37       46.61     13.04 o 
  -6   2  19       20.36        7.01     16.68 o 
  -4   2  19       25.77       16.19     13.55 o 
  -2   2  19      834.53      840.91     36.96 o 
   0   2  19        0.96       20.61     13.53 o 
   2   2  19      110.48      128.85     15.73 o 
   4   2  19       21.20      -14.47     20.94 o 
   6   2  19        0.11       24.20     21.09 o 
   8   2  19       24.50       28.47     21.15 o 
  10   2  19        2.45       11.26     18.10 o 
  12   2  19       43.16       42.48     22.44 o 
  14   2  19      131.14      117.14     21.32 o 
  16   2  19       20.77      -21.65     21.65 o 
 -17   3  19        3.25        9.91     17.80 o 
 -15   3  19        7.89       24.74     17.48 o 
 -13   3  19       44.94       75.04     19.57 o 
 -11   3  19        3.63        4.04     15.96 o 
  -9   3  19       22.03       39.62     19.30 o 
  -7   3  19      367.72      351.05     42.29 o 
  -5   3  19      175.22      179.73     26.80 o 
  -3   3  19      147.67      175.09     18.15 o 
  -1   3  19      518.10      500.13     20.16 o 
   1   3  19      385.80      366.80     18.05 o 
   3   3  19      132.25      143.93     15.67 o 
   5   3  19       13.84       16.18     14.73 o 
   7   3  19       30.10       60.61     13.98 o 
   9   3  19       10.53       17.79     17.18 o 
  11   3  19      130.85      127.82     23.48 o 
  13   3  19      131.66      136.55     23.55 o 
  15   3  19        2.25        3.52     22.30 o 
 -12   4  19        0.50       18.14     16.99 o 
 -10   4  19       25.59       26.24     18.25 o 
  -8   4  19      228.05      225.20     23.55 o 
  -6   4  19       53.20       43.41     14.06 o 
  -4   4  19       67.07       47.38     19.70 o 
  -2   4  19       14.64       21.60     13.74 o 
   0   4  19      143.97      130.50     17.19 o 
   2   4  19       34.46       18.57     15.48 o 
   4   4  19        0.42       15.67     19.97 o 
   6   4  19       35.41       68.05     18.47 o 
   8   4  19       14.07       -1.91     12.77 o 
  10   4  19       17.59       -8.45     16.19 o 
  -3   5  19      105.24      100.21     23.94 o 
  -1   5  19       87.20       67.52     22.34 o 
   1   5  19       11.97       18.57     25.82 o 
 -20   0  20        7.23       86.92     23.77 o 
 -18   0  20        0.03       29.88     19.78 o 
 -16   0  20        6.28        1.29     21.05 o 
 -14   0  20      312.43      302.32     25.30 o 
 -12   0  20        0.06      -12.54     19.80 o 
 -10   0  20       34.74       55.59     20.11 o 
  -8   0  20       31.14       28.05     16.18 o 
  -6   0  20        3.29        0.42     17.96 o 
  -4   0  20        0.03       19.69     18.45 o 
  -2   0  20       41.39       52.25     12.99 o 
   0   0  20       68.97      112.97     22.23 o 
   2   0  20      103.63       96.69     22.97 o 
   4   0  20      339.63      316.28     26.05 o 
   6   0  20      631.15      584.25     31.64 o 
   8   0  20     1634.29     1595.96     45.27 o 
  10   0  20       89.72      124.28     21.17 o 
  12   0  20      417.05      483.79     28.92 o 
  14   0  20      564.30      566.47     31.75 o 
  16   0  20      232.85      243.71     26.39 o 
 -19   1  20      256.61      297.00     19.25 o 
 -17   1  20      416.32      468.35     21.55 o 
 -15   1  20      340.58      370.14     20.60 o 
 -13   1  20      516.78      530.07     20.32 o 
 -11   1  20      247.85      268.03     22.52 o 
  -9   1  20      749.41      734.69     22.61 o 
  -7   1  20      277.93      273.62     17.16 o 
  -5   1  20      196.86      202.82     15.64 o 
  -3   1  20      184.22      196.78     19.80 o 
  -1   1  20      552.52      565.37     17.59 o 
   1   1  20       25.33       31.84     14.62 o 
   3   1  20       62.57       84.12     15.11 o 
   5   1  20      389.62      449.28     25.02 o 
   7   1  20      747.39      855.61     37.50 o 
   9   1  20       19.46       41.58     14.50 o 
  11   1  20       16.21       48.51     14.75 o 
  13   1  20       11.36        3.66     12.20 o 
  15   1  20       33.49        3.34     12.26 o 
  17   1  20        8.46      -12.40     21.47 o 
 -18   2  20       30.41       44.32     22.69 o 
 -16   2  20        3.78        2.20     17.58 o 
 -14   2  20       22.54       11.55     16.69 o 
 -12   2  20        5.70       18.48     13.17 o 
 -10   2  20       42.97       46.94     15.49 o 
  -8   2  20       31.85       32.45     12.73 o 
  -6   2  20      130.86      159.29     20.48 o 
  -4   2  20      241.72      267.44     17.82 o 
  -2   2  20       26.17       33.35     14.11 o 
   0   2  20      413.55      438.31     21.71 o 
   2   2  20      193.11      166.22     15.43 o 
   4   2  20       53.25       50.62     19.22 o 
   6   2  20      123.36      126.45     24.10 o 
   8   2  20      211.01      243.99     26.53 o 
  10   2  20      859.14      952.30     39.15 o 
  12   2  20      855.31      935.88     41.12 o 
  14   2  20      389.28      414.78     31.74 o 
  16   2  20       68.80       37.27     20.54 o 
 -15   3  20       56.17       56.34     22.73 o 
 -13   3  20      156.02      141.53     23.29 o 
 -11   3  20      112.15      145.85     20.84 o 
  -9   3  20      302.81      349.51     25.24 o 
  -7   3  20      404.55      461.16     22.72 o 
  -5   3  20      369.34      373.59     19.64 o 
  -3   3  20      137.40      176.62     16.96 o 
  -1   3  20      133.85      162.26     15.18 o 
   1   3  20      246.18      252.59     21.22 o 
   3   3  20      667.05      677.78     34.63 o 
   5   3  20      103.55      108.19     15.29 o 
   7   3  20        8.16       28.44     21.44 o 
   9   3  20       53.81       87.07     23.05 o 
  11   3  20       46.69       40.83     20.09 o 
  13   3  20       30.04       36.14     16.94 o 
 -10   4  20       30.59       52.03     19.59 o 
  -8   4  20        3.34        3.95     17.68 o 
  -6   4  20        1.43        8.33     12.89 o 
  -4   4  20        8.39       21.93     22.82 o 
  -2   4  20       85.31      118.05     16.46 o 
   0   4  20       22.34       30.44     15.66 o 
   2   4  20       11.85       15.10     15.48 o 
   4   4  20       90.99      103.50     16.00 o 
   6   4  20        1.37       41.36     14.75 o 
   8   4  20        2.79        5.12     19.08 o 
 -17   1  21       13.15       31.29     13.26 o 
 -15   1  21       46.93       17.73     14.16 o 
 -13   1  21       61.43       46.36     15.01 o 
 -11   1  21        3.49       -7.58     13.96 o 
  -9   1  21        7.52        8.94     13.92 o 
  -7   1  21        0.00        5.98     12.88 o 
  -5   1  21      131.19      137.18     15.52 o 
  -3   1  21      285.82      321.81     18.81 o 
  -1   1  21      290.92      300.97     15.80 o 
   1   1  21        3.95       11.22     14.21 o 
   3   1  21        3.34       -9.07     12.47 o 
   5   1  21       70.52       62.81     14.78 o 
   7   1  21      132.51      167.28     16.30 o 
   9   1  21       19.03       51.56     14.82 o 
  11   1  21       10.38       42.85     14.34 o 
  13   1  21        2.23        3.50     13.33 o 
  15   1  21        5.05       -4.19     19.10 o 
 -16   2  21        8.10        9.10     16.84 o 
 -14   2  21        8.05       17.77     19.90 o 
 -12   2  21        8.41       15.39     13.91 o 
 -10   2  21      295.75      306.04     18.49 o 
  -8   2  21      214.53      177.09     25.70 o 
  -6   2  21       20.94       16.41     18.24 o 
  -4   2  21       63.38       74.53     19.65 o 
  -2   2  21      563.98      503.66     20.94 o 
   0   2  21        0.55        5.39     11.22 o 
   2   2  21       60.84       38.20     22.22 o 
   4   2  21       72.07       58.82     21.58 o 
   6   2  21        3.20        0.53     19.62 o 
   8   2  21       15.39       37.39     21.71 o 
  10   2  21       41.81       53.04     22.59 o 
  12   2  21       14.33       28.66     22.02 o 
  14   2  21        1.30        6.88     22.35 o 
 -13   3  21        6.24       33.86     18.29 o 
 -11   3  21       14.56       23.50     20.05 o 
  -9   3  21       17.47        7.29     19.01 o 
  -7   3  21       82.31       83.51     23.01 o 
  -5   3  21       45.70       62.86     15.10 o 
  -3   3  21       72.44       72.42     15.72 o 
  -1   3  21       97.24       96.35     16.38 o 
   1   3  21      188.43      205.94     18.46 o 
   3   3  21       44.12       45.79     20.04 o 
   5   3  21      142.37      112.74     15.85 o 
   7   3  21       51.10       47.57     22.72 o 
   9   3  21        9.51       25.84     21.96 o 
  11   3  21       50.38       63.80     23.45 o 
  -8   4  21       60.49       38.96     17.39 o 
  -6   4  21       76.97       73.85     18.71 o 
  -4   4  21      234.40      240.27     27.39 o 
  -2   4  21       67.93       49.36     14.34 o 
   0   4  21       98.55      117.39     25.54 o 
   2   4  21        0.85       -7.15     13.20 o 
   4   4  21       47.02       59.76     16.38 o 
 -16   0  22      599.79      684.10     37.44 o 
 -14   0  22      523.24      571.98     32.58 o 
 -12   0  22      675.02      773.13     36.78 o 
 -10   0  22      884.51      901.03     37.60 o 
  -8   0  22      391.75      358.94     29.49 o 
  -6   0  22      483.65      471.23     29.49 o 
  -4   0  22      533.44      530.21     31.51 o 
  -2   0  22        3.81       31.62     22.23 o 
   0   0  22      869.74      893.25     38.62 o 
   2   0  22        0.78      -10.03     19.79 o 
   4   0  22      251.77      248.08     24.58 o 
   6   0  22      144.86      134.42     21.01 o 
   8   0  22        0.08        3.82     17.33 o 
  10   0  22        3.45      -11.49     18.58 o 
  12   0  22       18.67       36.48     22.50 o 
  14   0  22        3.18      -21.21     21.21 o 
 -17   1  22        0.11       -5.86     25.60 o 
 -15   1  22       34.79       11.88     14.09 o 
 -13   1  22       12.87       14.20     15.67 o 
 -11   1  22       21.35       11.01     13.55 o 
  -9   1  22      180.66      181.59     19.42 o 
  -7   1  22       94.12       67.68     15.06 o 
  -5   1  22      291.38      345.02     19.29 o 
  -3   1  22      514.87      539.12     23.17 o 
  -1   1  22      992.09     1074.35     23.49 o 
   1   1  22        6.53        8.40     13.53 o 
   3   1  22        7.44        1.99     14.37 o 
   5   1  22        6.05        7.25     13.15 o 
   7   1  22       37.62       22.84     15.29 o 
   9   1  22      313.90      444.28     21.55 o 
  11   1  22      899.89      933.94     27.50 o 
  13   1  22      414.59      357.61     77.25 o 
 -14   2  22        0.09       18.99     21.39 o 
 -12   2  22       38.87       32.07     16.12 o 
 -10   2  22      465.83      481.67     21.67 o 
  -8   2  22      248.86      213.03     27.73 o 
  -6   2  22      278.26      307.13     35.55 o 
  -4   2  22        0.45        9.62     15.62 o 
  -2   2  22       24.76       45.44     12.49 o 
   0   2  22       94.82       69.54     11.15 o 
   2   2  22        9.99      -10.18     20.39 o 
   4   2  22       91.61       76.03     23.28 o 
   6   2  22        3.02       18.40     17.61 o 
   8   2  22      155.27      192.88     26.36 o 
  10   2  22      120.24      140.87     25.92 o 
  12   2  22       38.60       18.56     18.87 o 
 -11   3  22       37.13      -15.68     22.99 o 
  -9   3  22       72.40       78.65     16.81 o 
  -7   3  22      137.66      141.37     17.68 o 
  -5   3  22      555.55      510.57     77.61 o 
  -3   3  22      289.85      295.43     19.92 o 
  -1   3  22      145.84      184.38     18.30 o 
   1   3  22       31.02       47.21     14.05 o 
   3   3  22      112.46      147.08     25.85 o 
   5   3  22       10.39       19.62     13.71 o 
   7   3  22       57.93       50.14     24.14 o 
   9   3  22       35.10       61.37     25.94 o 
  -2   4  22       19.15        6.86     32.82 o 
 -15   1  23        0.20       -9.59     13.98 o 
 -13   1  23        2.62       -3.26     16.50 o 
 -11   1  23       30.27       21.42     14.53 o 
  -9   1  23        8.35        2.12     15.54 o 
  -7   1  23        0.30       -1.33     14.38 o 
  -5   1  23      346.22      372.78     21.95 o 
  -3   1  23      155.22      209.99     15.92 o 
  -1   1  23        7.01       40.79     12.84 o 
   1   1  23       38.23       44.24     14.80 o 
   3   1  23        4.98       -8.33     15.04 o 
   5   1  23       72.86       69.55     15.83 o 
   7   1  23       37.09       25.06     13.99 o 
   9   1  23       33.41       70.79     15.42 o 
  11   1  23        0.04       24.17     13.66 o 
 -12   2  23       14.03       22.66     17.49 o 
 -10   2  23        4.90       25.47     15.57 o 
  -8   2  23       25.75       10.74     22.52 o 
  -6   2  23        5.78       19.38     16.17 o 
  -4   2  23      252.21      252.01     19.53 o 
  -2   2  23      203.26      208.81     15.03 o 
   0   2  23       27.75       28.73     15.55 o 
   2   2  23       18.90       19.49     18.69 o 
   4   2  23        0.19       -1.43     20.66 o 
   6   2  23       49.39       63.02     24.12 o 
   8   2  23       65.22       85.03     24.44 o 
  10   2  23       62.41      105.79     24.66 o 
  -9   3  23       13.11       26.49     35.59 o 
  -7   3  23       14.92       17.59     24.42 o 
  -5   3  23       52.79       88.53     25.69 o 
  -3   3  23        3.96       10.95     14.97 o 
  -1   3  23       21.22       16.19     15.34 o 
   1   3  23        0.48       -0.01     11.83 o 
   3   3  23       27.60       12.00     13.71 o 
   5   3  23        9.43        3.14     22.97 o 
 -12   0  24      585.48      609.51     36.99 o 
 -10   0  24      502.32      507.00     33.98 o 
  -8   0  24      271.37      328.19     31.28 o 
  -6   0  24       89.16       88.66     23.08 o 
  -4   0  24     1161.08     1157.13     30.87 o 
  -2   0  24       17.15       38.82     25.26 o 
   0   0  24        8.71       46.51     22.49 o 
   2   0  24       21.90       13.79     18.97 o 
   4   0  24      161.56      217.63     28.05 o 
   6   0  24       22.08       11.20     18.69 o 
   8   0  24       57.22       95.44     24.04 o 
  10   0  24       61.83       85.68     25.57 o 
 -13   1  24      348.06      383.72     35.01 o 
 -11   1  24      163.43      204.83     20.41 o 
  -9   1  24       35.56       52.08     27.95 o 
  -7   1  24        0.14       -1.73     15.95 o 
  -5   1  24      108.50      116.57     17.97 o 
  -3   1  24       72.13       78.07     14.32 o 
  -1   1  24       12.28       25.96     15.88 o 
   1   1  24       27.76       27.33     14.51 o 
   3   1  24       50.41       17.94     13.89 o 
   5   1  24      150.88      134.60     17.95 o 
   7   1  24       30.94       48.62     15.01 o 
   9   1  24       45.27       50.18     13.32 o 
 -10   2  24       93.38       54.57     25.74 o 
  -8   2  24      212.04      205.44     27.90 o 
  -6   2  24      308.52      393.14     23.83 o 
  -4   2  24      270.06      333.25     20.71 o 
  -2   2  24      164.16      164.66     14.43 o 
   0   2  24      173.04      220.89     29.68 o 
   2   2  24      158.80      167.96     27.85 o 
   4   2  24       51.25       67.00     24.90 o 
   6   2  24        9.37       11.05     21.75 o 
  -9   1  25       12.88       19.88     17.92 o 
  -7   1  25       89.89      101.63     24.39 o 
  -5   1  25       40.98       75.77     17.83 o 
  -3   1  25       21.91       62.50     14.54 o 
  -1   1  25       29.99       44.97     17.90 o 
   1   1  25        9.87       13.52     14.94 o 
   3   1  25        0.08      -10.07     21.34 o 
   5   1  25       42.11       25.22     13.81 o 
  -4   2  25       10.37       27.59     11.91 o 
  -2   2  25        0.29        6.27     27.93 o 
   0   2  25        1.54      -25.70     25.70 o 
   2   2  25        0.01       11.45     25.95 o 
  -6   0  26        2.63       26.15     18.81 o 
  -4   0  26      454.90      438.09     33.06 o 
  -2   0  26        0.02        1.27     21.99 o 
   0   0  26        0.23       12.49     21.61 o 
   2   0  26       31.33       47.32     21.88 o 
  -3   1  26       17.60       28.15     15.81 o 
  -1   1  26       13.85       23.20     24.10 o 
                                                 
